# Supplementary material for: Sequence-based prediction of the intrinsic solubility of peptides containing non-natural amino acids
Source: Nat Commun. 2023 Nov 17;14:7475. doi: 10.1038/s41467-023-42940-w (PMC10656490; doi:10.1038/s41467-023-42940-w)
Supplement: Supplementary file 6 — Source Data [file 41467_2023_42940_MOESM6_ESM.xlsx]

## Sheet: Figure2
Figure 2a	PYY
21				22				23				24				25				26
AMS_Concentration	Corrected_Concentration	Error		AMS_Concentration	Corrected_Concentration	Error		AMS_Concentration	Corrected_Concentration	Error		AMS_Concentration	Corrected_Concentration	Error		AMS_Concentration	Corrected_Concentration	Error		AMS_Concentration	Corrected_Concentration	Error
0	0.989855	0.032265		0	1	0.0150656		0	0.982963	0.10558		0	1.05311	0.310759		0	1	0.244211		0	1.16807	0.0684159
3	0.890364	0.073983		3	0.784629	0.0774636		3	1.01704	0.153236		3	0.941077	0.197194		3	0.769218	0.0677078		5	0.769678	0.0817743
5	0.813005	0.181124		5	0.481113	0.0403526		5	0.0165805	0.330411		7	0.757959	0.0113775		5	0.466493	0.118609		7	1.02097	0.116443
7	0.800071	0.0337028		7	0.128953	0.13128		7	-0.103715	0.247424		9	0.234224	0.269176		7	0.420277	0.103811		9	0.980964	0.135927
9	1.04814	0.120314		9	0.0920478	0.184724		11	0.020513	0.16251		11	0.0369532	0.0194775		9	0.409984	0.0701059		11	1.01373	0.145907
11	0.460201	0.121751		11	-0.0130425	0.0678883		13	-0.0109992	0.130978		17	-0.053483			11	0.189656	0.0617806		13	1.0295
13	0.400337	0.0591397		13	0.000426265	0.0909646		15	0.0521744	0.175123		19	0.144243	0.155398		13	0.0126925			15	0.777589	0.45285
17	0.477178			15	-0.104662	0.112171		19	-0.0421522	0.128606		21	-0.188181	0.0819679		17	0.196184			17	0.216983	0.0666109
19	0.25443	0.0312162		19	0.0865774	0.0311834		21	-0.0920458	0.174238		23	-0.0065512	0.256829		19	-0.0011077	0.0247852		19	0.0472182	0.0127742
21	0.0388333	0.0106695		21	0.0869152	0.0509027		23	0.10646	0.123652		25	0.0825771	0.0495285		21	-0.131984			21	0.175996	0.0772868
23	-0.00325229			23	-0.072732	0.0757045		25	0.0777264	0.130167		30	0.0177611	0.215515		23	0.0674841	0.0487154		23	0.0440356	0.0529228
25	0.0307479	0.0234714		25	-0.0428616	0.0517007		27	-0.0633606	0.0776197						25	-0.030098	0.0312687		25	-0.0715927	0.103788
27	0.207013	0.104903		27	0.0561391			30	-0.0133107	0.111835										27	0.162091	0.123644
30	-0.0405104	0.000932933		30	0.0680581	0.134585		33	0.0687094	0.0349052										30	-0.213724	0.0770244
				33	-0.0850553	0.0693722														33	-0.114773	0.181556
Figure 2b	18A
11				13				14				15				16				19				20
AMS_Concentration	Corrected_Concentration	Error		AMS_Concentration	Corrected_Concentration	Error		AMS_Concentration	Corrected_Concentration	Error		AMS_Concentration	Corrected_Concentration	Error		AMS_Concentration	Corrected_Concentration	Error		AMS_Concentration	Corrected_Concentration	Error		AMS_Concentration	Corrected_Concentration	Error
0.5	1.25343	0.0573143		0.5	1.11682	0.0409606		0	1.07945	0.0270977		0	0.946644	0.0623754		0	1.20824			0	1.12889			0.8	1.02428	0.030705
0.8	1.16404	0.0188929		0.8	1.09988			0.5	0.858748	0.0284894		0.5	1.05067	0.0210722		0.5	1.01504	0.0275548		0.5	0.98417	0.0383431		1	0.996972
1	1.10224	0.0307143		1	1.01245	0.0377522		0.8	0.777034	0.02228		0.8	1.00839	0.0417261		0.8	0.918726	0.0105703		0.8	0.975183	0.0372604		1.1	1.01695
1.1	1.11818	0.0818466		1.1	1.09946	0.0451494		1	0.765502	0.0418753		1	0.994323	0.0506885		1	0.923591	0.0485002		1	0.908939	0.0434385		1.2	0.967891	0.0573225
1.2	0.580385	0.21758		1.2	0.85151	0.050912		1.1	0.55666	0.204726		1.1	1.06312	0.0147826		1.2	0.870801	0.068523		1.1	0.873552	0.0414694		1.3	0.979477	0.0413497
1.3	0.906721	0.0304094		1.3	0.950142	0.0642135		1.2	0.703232			1.2	0.92657	0.00266082		1.3	1.06008			1.2	0.86514	0.0244272		1.4	0.93247	0.0451524
1.4	0.864839	0.0346622		1.4	0.991162			1.3	0.466589	0.0647038		1.3	0.908499	0.0780094		1.4	0.816065	0.0258274		1.3	0.757137	0.0428565		1.5	1.03231
1.5	1.00913	0.145976		1.5	0.859949	0.0408284		1.4	0.400586	0.0336077		1.4	1.02707			1.5	0.929788	0.027546		1.4	0.764027	0.0555764		1.8	0.8519	0.0315988
1.6	0.804578	0.0700606		1.6	0.700389	0.0786274		1.5	0.38886	0.0223887		1.5	0.97281	0.111299		1.6	0.898597	0.0232333		1.5	0.704912	0.0278159		1.9	0.773676	0.0505364
1.7	0.0196823	0.00889022		1.7	0.0174509	0.00749979		1.6	0.298863	0.0233338		1.6	0.94173	0.0696695		1.7	0.826393	0.0392349		1.6	0.622302	0.0403379		2	0.799169	0.0295314
1.8	-0.00340388	0.00868026		1.8	0.0176436	0.00476474		1.7	0.127039	0.046666		1.7	0.66783	0.0508329		1.8	0.6295	0.0976073		1.7	0.314681	0.0247321		2.2	0.670073
1.9	-0.00234494	0.00658122		1.9	0.0131786	0.00815135		1.8	0.0672903	0.00922682		1.8	0.419154	0.118236		1.9	0.365871	0.0260622		1.8	0.21224	0.0492529		2.53	0.235025	0.0142254
2	-0.00245675	0.00309165		2	-0.00107832	0.00390974		1.9	0.0500759	0.0061915		1.9	0.273057	0.0593582		2	0.454607			1.9	0.114372	0.0305804
2.2	0.00747164	0.00755747		2.2	-0.00322463	0.00187602		2	0.0683507	0.0151904		2	0.0997276	0.0464198		2.2	0.116174	0.0399181		2	0.116345	0.0221462
2.53	0.000269529	0.0041971		2.53	0.000490005	0.0013668		2.2	0.0708165	0.00683738		2.2	0.0496355	0.0405104		2.53	0.0318586	0.0119398		2.2	0.11646	0.016415
								2.53	0.0797903	0.0168191		2.53	-0.0526425	0.00860221						2.53	0.00064795	0.0157757
Figure 2c	PYY - Second Batch
21				31				33				34				35				36				37
AMS_Concentration	Corrected_Concentration	Error		AMS_Concentration	Corrected_Concentration	Error		AMS_Concentration	Corrected_Concentration	Error		AMS_Concentration	Corrected_Concentration	Error		AMS_Concentration	Corrected_Concentration	Error		AMS_Concentration	Corrected_Concentration	Error		AMS_Concentration	Corrected_Concentration	Error
0	1.13616			0	0.912486	0.0522873		0	0.426224	0.0380053		0	1.10496	0.0714609		0	0.907922	0.0684733		0	0.948119			0	1.0479	0.0483986
3	0.986523	0.0679612		3	1			3	0.376937	0.0863958		3	1.0733	0.102428		4	0.877701	0.0484695		7	0.574063	0.0331978		3	1.10987	0.0315842
5	0.920451	0.0393391		5	0.391273	0.0458052		5	0.257114	0.00269891		5	1.03413	0.167189		6	0.777459	0.143206		9	0.624302	0.0783385		5	1.05576	0.0391125
7	0.948393	0.0413291		7	0.335807	0.0692917		7	0.178832	0.0506209		7	0.80155	0.0675561		10	0.857735	0.105133		11	0.221803	0.0565547		7	0.985074	0.039418
9	0.736287	0.0141766		11	-0.0350305	0.0219289		9	0.261145	0.132263		11	0.873317	0.149703		14	0.37077	0.0556845		13	0.157983	0.0334933		9	1.00638	0.0486133
11	0.03509			13	0.0105261	0.0514542		11	0.179609	0.0934155		13	0.531661	0.109014		16	0.515856	0.0244333		15	0.110905	0.00862997		11	0.914328	0.0210562
13	0.0620287	0.0182388		15	0.0111632	0.0160234		13	0.0207389	0.067424		15	0.0892574	0.0332037		18	0.39412	0.0145194		23	0.0220857	0.0117381		13	0.901017	0.016582
15	-0.000252783	0.0585306		17	-0.0109056	0.00502387		15	-0.0111491	0.0401124		17	-0.0423158	0.00802594		20	0.36919	0.0427371		33	-0.00617158	0.0150341		15	0.879519	0.0229938
17	0.0726365	0.0273715		19	0.00807808	0.0307444		17	-0.0201279	0.00961974		19	0.0187693	0.0551855		24	0.26267	0.0242777						17	1.10465	0.0325326
19	0.0354956	0.0279388		21	-0.0640912	0.0145673		19	-0.0132161	0.00787808		21	0.054297	0.024337		26	0.221927	0.0134641						19	0.948748	0.0270173
21	-0.160619	0.00269717		23	-0.0784429			21	0.0182099	0.0190691		23	-0.0227692	0.025052		31	0.12605	0.00700827						21	0.15223	0.0386469
23	0.0926761	0.130428		25	0.149309			23	-0.0163836	0.00775021		25	0.170159	0.120759		33	-0.00364218	0.0137174						23	-0.101004	0.114754
25	0.00570072			30	-0.00125146	0.0294699		25	-0.0481844	0.00943279		27	-0.0507291	0.0181796										25	0.0551157	0.0425063
30	0.0512072	0.197633		33	-0.0143653	0.0152995		27	0.0626832	0.0936602		30	-0.0380714	0.0102205										27	0.0197841	0.014221
33	-0.14983	0.0505719						30	0.00989811	0.066685		33	-0.0647575	0.00494695										30	-0.0117948	0.0171789
								33	0.139977	0.119353														33	0.0371487	0.051466

## Sheet: Figure3
Figure3 a	PYY
	CamSol Score	PEG1/2	PEG1/2 negative error	PEG1/2 positive error
WT	2.53183	14.16	4.086	4.086
Cha	2.31481	4.824	0.197	0.278
Nle	2.39599	4.624	1.374	0.104
Nac	2.46263	7.981	0.282	0.27
Aib	2.50807	6.209	1.4	1.34
Cit	2.58563	16.014	0.416	0.376
Cit, Nle	2.55626	30
Nle, Nle	2.23835	0
Aib, Aib	2.58218	30
Dap	2.64698	5.241	1.146	1.208
Tba	2.37841	0	0	1.263
Opo	2.52732	13.036	0.36	0.316
Cha, Opo	2.37747	15.882	5.18	4.358
Opo, Tba	2.46204	8.745	1.416	1.284
Cit, Aib, Dap	2.72023	20.272	0.203	0.52
Figure3 b	18A
	CamSol Score	PEG1/2	PEG1/2 negative error	PEG1/2 positive error
WT	0.25997	1.626	0.169	0.014
Nle	0.137441	1.618	0.017	0.011
Nac	0.20056	1.287	0.166	0.113
Aib	0.243446	1.783	0.028	0.027
Cit	0.285353	1.901	0.092	0.225
Cha, Cha	-0.0138236	0
Cha, Nle	-0.724552	0
Aib, Cha	-0.11903	1.604	0.085	0.074
Nac, Nle	0.876474	2.52	0.311	0.046
Figure3 c	GLP1
	CamSol Score	Ultracentrifugation	Ultracentrifugation error
WT	1.02486	0.981269	0.400999
Cha	0.787609	0	0
Nle	0.905552	0.124224	0.0382227
Nac	0.964188	2	0
Aib	1.00403	0.0805411	0.0142131
Cit	1.06627	2	0
Cha, Cit	0.684605	0.831892	0.00967316
Aib, Cit	1.28446	2	0
Cha, Nac	-0.273211	0	0
Nie, Cit	0.423332	0.136711	0.0133082

## Sheet: Figure4
Sequence	Mods	Position	CamSol
QKKLEKERQEQLQKEQEKAFFAQFQLDEETGEFLPIQPAQHIQTDTSGSASYSQVAHIPK	None	None	1.62154
QKKLEKERQEQLQKEQEKAFFAQF[IEP]LDEETGEFLPIQPAQHIQTDTSGSASYSQVAHIPK	IEP	26	1.44849
QKKLEKERQEQLQKEQEKAFFAQFQ[IEP]DEETGEFLPIQPAQHIQTDTSGSASYSQVAHIPK	IEP	27	1.50843
QKKLEKERQEQLQKEQEKAFFAQFQL[IEP]EETGEFLPIQPAQHIQTDTSGSASYSQVAHIPK	IEP	28	1.45861
QKKLEKERQEQLQKEQEKAFFAQFQLDEETGE[IEP]LPIQPAQHIQTDTSGSASYSQVAHIPK	IEP	34	1.62597
QKKLEKERQEQLQKEQEKAFFAQF[VEQ]LDEETGEFLPIQPAQHIQTDTSGSASYSQVAHIPK	VEQ	26	1.3676
QKKLEKERQEQLQKEQEKAFFAQFQ[VEQ]DEETGEFLPIQPAQHIQTDTSGSASYSQVAHIPK	VEQ	27	1.43562
QKKLEKERQEQLQKEQEKAFFAQFQL[VEQ]EETGEFLPIQPAQHIQTDTSGSASYSQVAHIPK	VEQ	28	1.38351
QKKLEKERQEQLQKEQEKAFFAQFQLDEETGE[VEQ]LPIQPAQHIQTDTSGSASYSQVAHIPK	VEQ	34	1.55762
QKKLEKERQEQLQKEQEKAFFAQF[KC3]LDEETGEFLPIQPAQHIQTDTSGSASYSQVAHIPK	KC3	26	1.35206
QKKLEKERQEQLQKEQEKAFFAQFQ[KC3]DEETGEFLPIQPAQHIQTDTSGSASYSQVAHIPK	KC3	27	1.42499
QKKLEKERQEQLQKEQEKAFFAQFQL[KC3]EETGEFLPIQPAQHIQTDTSGSASYSQVAHIPK	KC3	28	1.37108
QKKLEKERQEQLQKEQEKAFFAQFQLDEETGE[KC3]LPIQPAQHIQTDTSGSASYSQVAHIPK	KC3	34	1.54389
QKKLEKERQEQLQKEQEKAFFAQF[MNI]LDEETGEFLPIQPAQHIQTDTSGSASYSQVAHIPK	MNI	26	1.70372
QKKLEKERQEQLQKEQEKAFFAQFQ[MNI]DEETGEFLPIQPAQHIQTDTSGSASYSQVAHIPK	MNI	27	1.97269
QKKLEKERQEQLQKEQEKAFFAQFQL[MNI]EETGEFLPIQPAQHIQTDTSGSASYSQVAHIPK	MNI	28	1.60429
QKKLEKERQEQLQKEQEKAFFAQFQLDEETGE[MNI]LPIQPAQHIQTDTSGSASYSQVAHIPK	MNI	34	1.79695
QKKLEKERQEQLQKEQEKAFFAQF[G8D]LDEETGEFLPIQPAQHIQTDTSGSASYSQVAHIPK	G8D	26	1.47993
QKKLEKERQEQLQKEQEKAFFAQFQ[G8D]DEETGEFLPIQPAQHIQTDTSGSASYSQVAHIPK	G8D	27	1.53462
QKKLEKERQEQLQKEQEKAFFAQFQL[G8D]EETGEFLPIQPAQHIQTDTSGSASYSQVAHIPK	G8D	28	1.48051
QKKLEKERQEQLQKEQEKAFFAQFQLDEETGE[G8D]LPIQPAQHIQTDTSGSASYSQVAHIPK	G8D	34	1.64319
QKKLEKERQEQLQKEQEKAFFAQF[MLB]LDEETGEFLPIQPAQHIQTDTSGSASYSQVAHIPK	MLB	26	1.54154
QKKLEKERQEQLQKEQEKAFFAQFQ[MLB]DEETGEFLPIQPAQHIQTDTSGSASYSQVAHIPK	MLB	27	1.57958
QKKLEKERQEQLQKEQEKAFFAQFQL[MLB]EETGEFLPIQPAQHIQTDTSGSASYSQVAHIPK	MLB	28	1.52468
QKKLEKERQEQLQKEQEKAFFAQFQLDEETGE[MLB]LPIQPAQHIQTDTSGSASYSQVAHIPK	MLB	34	1.67233
QKKLEKERQEQLQKEQEKAFFAQF[P54]LDEETGEFLPIQPAQHIQTDTSGSASYSQVAHIPK	P54	26	1.52315
QKKLEKERQEQLQKEQEKAFFAQFQ[P54]DEETGEFLPIQPAQHIQTDTSGSASYSQVAHIPK	P54	27	1.5643
QKKLEKERQEQLQKEQEKAFFAQFQL[P54]EETGEFLPIQPAQHIQTDTSGSASYSQVAHIPK	P54	28	1.51166
QKKLEKERQEQLQKEQEKAFFAQFQLDEETGE[P54]LPIQPAQHIQTDTSGSASYSQVAHIPK	P54	34	1.66242
QKKLEKERQEQLQKEQEKAFFAQF[12S]LDEETGEFLPIQPAQHIQTDTSGSASYSQVAHIPK	12S	26	1.59197
QKKLEKERQEQLQKEQEKAFFAQFQ[12S]DEETGEFLPIQPAQHIQTDTSGSASYSQVAHIPK	12S	27	1.62147
QKKLEKERQEQLQKEQEKAFFAQFQL[12S]EETGEFLPIQPAQHIQTDTSGSASYSQVAHIPK	12S	28	1.56358
QKKLEKERQEQLQKEQEKAFFAQFQLDEETGE[12S]LPIQPAQHIQTDTSGSASYSQVAHIPK	12S	34	1.70261
QKKLEKERQEQLQKEQEKAFFAQF[DVU]LDEETGEFLPIQPAQHIQTDTSGSASYSQVAHIPK	DVU	26	1.68081
QKKLEKERQEQLQKEQEKAFFAQFQ[DVU]DEETGEFLPIQPAQHIQTDTSGSASYSQVAHIPK	DVU	27	1.8348
QKKLEKERQEQLQKEQEKAFFAQFQL[DVU]EETGEFLPIQPAQHIQTDTSGSASYSQVAHIPK	DVU	28	1.62867
QKKLEKERQEQLQKEQEKAFFAQFQLDEETGE[DVU]LPIQPAQHIQTDTSGSASYSQVAHIPK	DVU	34	1.73921
QKKLEKERQEQLQKEQEKAFFAQF[4R8]LDEETGEFLPIQPAQHIQTDTSGSASYSQVAHIPK	4R8	26	1.72789
QKKLEKERQEQLQKEQEKAFFAQFQ[4R8]DEETGEFLPIQPAQHIQTDTSGSASYSQVAHIPK	4R8	27	1.88137
QKKLEKERQEQLQKEQEKAFFAQFQL[4R8]EETGEFLPIQPAQHIQTDTSGSASYSQVAHIPK	4R8	28	1.65727
QKKLEKERQEQLQKEQEKAFFAQFQLDEETGE[4R8]LPIQPAQHIQTDTSGSASYSQVAHIPK	4R8	34	1.75517
QKKLEKERQEQLQKEQEKAFFAQF[BDK]LDEETGEFLPIQPAQHIQTDTSGSASYSQVAHIPK	BDK	26	1.52046
QKKLEKERQEQLQKEQEKAFFAQFQ[BDK]DEETGEFLPIQPAQHIQTDTSGSASYSQVAHIPK	BDK	27	1.56204
QKKLEKERQEQLQKEQEKAFFAQFQL[BDK]EETGEFLPIQPAQHIQTDTSGSASYSQVAHIPK	BDK	28	1.50974
QKKLEKERQEQLQKEQEKAFFAQFQLDEETGE[BDK]LPIQPAQHIQTDTSGSASYSQVAHIPK	BDK	34	1.66097
QKKLEKERQEQLQKEQEKAFFAQF[2IW]LDEETGEFLPIQPAQHIQTDTSGSASYSQVAHIPK	2IW	26	1.66408
QKKLEKERQEQLQKEQEKAFFAQFQ[2IW]DEETGEFLPIQPAQHIQTDTSGSASYSQVAHIPK	2IW	27	1.93779
QKKLEKERQEQLQKEQEKAFFAQFQL[2IW]EETGEFLPIQPAQHIQTDTSGSASYSQVAHIPK	2IW	28	1.57886
QKKLEKERQEQLQKEQEKAFFAQFQLDEETGE[2IW]LPIQPAQHIQTDTSGSASYSQVAHIPK	2IW	34	1.77555
QKKLEKERQEQLQKEQEKAFFAQF[YNI]LDEETGEFLPIQPAQHIQTDTSGSASYSQVAHIPK	YNI	26	1.70986
QKKLEKERQEQLQKEQEKAFFAQFQ[YNI]DEETGEFLPIQPAQHIQTDTSGSASYSQVAHIPK	YNI	27	1.97765
QKKLEKERQEQLQKEQEKAFFAQFQL[YNI]EETGEFLPIQPAQHIQTDTSGSASYSQVAHIPK	YNI	28	1.60791
QKKLEKERQEQLQKEQEKAFFAQFQLDEETGE[YNI]LPIQPAQHIQTDTSGSASYSQVAHIPK	YNI	34	1.80032
QKKLEKERQEQLQKEQEKAFFAQF[ZH2]LDEETGEFLPIQPAQHIQTDTSGSASYSQVAHIPK	ZH2	26	1.46013
QKKLEKERQEQLQKEQEKAFFAQFQ[ZH2]DEETGEFLPIQPAQHIQTDTSGSASYSQVAHIPK	ZH2	27	1.51849
QKKLEKERQEQLQKEQEKAFFAQFQL[ZH2]EETGEFLPIQPAQHIQTDTSGSASYSQVAHIPK	ZH2	28	1.46646
QKKLEKERQEQLQKEQEKAFFAQFQLDEETGE[ZH2]LPIQPAQHIQTDTSGSASYSQVAHIPK	ZH2	34	1.63232
QKKLEKERQEQLQKEQEKAFFAQF[EW1]LDEETGEFLPIQPAQHIQTDTSGSASYSQVAHIPK	EW1	26	1.2442
QKKLEKERQEQLQKEQEKAFFAQFQ[EW1]DEETGEFLPIQPAQHIQTDTSGSASYSQVAHIPK	EW1	27	1.34039
QKKLEKERQEQLQKEQEKAFFAQFQL[EW1]EETGEFLPIQPAQHIQTDTSGSASYSQVAHIPK	EW1	28	1.28972
QKKLEKERQEQLQKEQEKAFFAQFQLDEETGE[EW1]LPIQPAQHIQTDTSGSASYSQVAHIPK	EW1	34	1.45397
QKKLEKERQEQLQKEQEKAFFAQF[4EP]LDEETGEFLPIQPAQHIQTDTSGSASYSQVAHIPK	4EP	26	1.58712
QKKLEKERQEQLQKEQEKAFFAQFQ[4EP]DEETGEFLPIQPAQHIQTDTSGSASYSQVAHIPK	4EP	27	1.61744
QKKLEKERQEQLQKEQEKAFFAQFQL[4EP]EETGEFLPIQPAQHIQTDTSGSASYSQVAHIPK	4EP	28	1.55955
QKKLEKERQEQLQKEQEKAFFAQFQLDEETGE[4EP]LPIQPAQHIQTDTSGSASYSQVAHIPK	4EP	34	1.6994
QKKLEKERQEQLQKEQEKAFFAQF[MNT]LDEETGEFLPIQPAQHIQTDTSGSASYSQVAHIPK	MNT	26	1.5469
QKKLEKERQEQLQKEQEKAFFAQFQ[MNT]DEETGEFLPIQPAQHIQTDTSGSASYSQVAHIPK	MNT	27	1.58403
QKKLEKERQEQLQKEQEKAFFAQFQL[MNT]EETGEFLPIQPAQHIQTDTSGSASYSQVAHIPK	MNT	28	1.52847
QKKLEKERQEQLQKEQEKAFFAQFQLDEETGE[MNT]LPIQPAQHIQTDTSGSASYSQVAHIPK	MNT	34	1.67521
QKKLEKERQEQLQKEQEKAFFAQF[UCM]LDEETGEFLPIQPAQHIQTDTSGSASYSQVAHIPK	UCM	26	1.72787
QKKLEKERQEQLQKEQEKAFFAQFQ[UCM]DEETGEFLPIQPAQHIQTDTSGSASYSQVAHIPK	UCM	27	1.9959
QKKLEKERQEQLQKEQEKAFFAQFQL[UCM]EETGEFLPIQPAQHIQTDTSGSASYSQVAHIPK	UCM	28	1.62066
QKKLEKERQEQLQKEQEKAFFAQFQLDEETGE[UCM]LPIQPAQHIQTDTSGSASYSQVAHIPK	UCM	34	1.81567
QKKLEKERQEQLQKEQEKAFFAQF[6EI]LDEETGEFLPIQPAQHIQTDTSGSASYSQVAHIPK	6EI	26	1.62046
QKKLEKERQEQLQKEQEKAFFAQFQ[6EI]DEETGEFLPIQPAQHIQTDTSGSASYSQVAHIPK	6EI	27	1.64514
QKKLEKERQEQLQKEQEKAFFAQFQL[6EI]EETGEFLPIQPAQHIQTDTSGSASYSQVAHIPK	6EI	28	1.58841
QKKLEKERQEQLQKEQEKAFFAQFQLDEETGE[6EI]LPIQPAQHIQTDTSGSASYSQVAHIPK	6EI	34	1.71693
QKKLEKERQEQLQKEQEKAFFAQF[VIE]LDEETGEFLPIQPAQHIQTDTSGSASYSQVAHIPK	VIE	26	1.66776
QKKLEKERQEQLQKEQEKAFFAQFQ[VIE]DEETGEFLPIQPAQHIQTDTSGSASYSQVAHIPK	VIE	27	1.68902
QKKLEKERQEQLQKEQEKAFFAQFQL[VIE]EETGEFLPIQPAQHIQTDTSGSASYSQVAHIPK	VIE	28	1.62283
QKKLEKERQEQLQKEQEKAFFAQFQLDEETGE[VIE]LPIQPAQHIQTDTSGSASYSQVAHIPK	VIE	34	1.73776
QKKLEKERQEQLQKEQEKAFFAQF[9D0]LDEETGEFLPIQPAQHIQTDTSGSASYSQVAHIPK	9D0	26	1.61568
QKKLEKERQEQLQKEQEKAFFAQFQ[9D0]DEETGEFLPIQPAQHIQTDTSGSASYSQVAHIPK	9D0	27	1.88838
QKKLEKERQEQLQKEQEKAFFAQFQL[9D0]EETGEFLPIQPAQHIQTDTSGSASYSQVAHIPK	9D0	28	1.54512
QKKLEKERQEQLQKEQEKAFFAQFQLDEETGE[9D0]LPIQPAQHIQTDTSGSASYSQVAHIPK	9D0	34	1.75741
QKKLEKERQEQLQKEQEKAFFAQF[9WB]LDEETGEFLPIQPAQHIQTDTSGSASYSQVAHIPK	9WB	26	1.64018
QKKLEKERQEQLQKEQEKAFFAQFQ[9WB]DEETGEFLPIQPAQHIQTDTSGSASYSQVAHIPK	9WB	27	1.9161
QKKLEKERQEQLQKEQEKAFFAQFQL[9WB]EETGEFLPIQPAQHIQTDTSGSASYSQVAHIPK	9WB	28	1.56305
QKKLEKERQEQLQKEQEKAFFAQFQLDEETGE[9WB]LPIQPAQHIQTDTSGSASYSQVAHIPK	9WB	34	1.76645
QKKLEKERQEQLQKEQEKAFFAQF[0BM]LDEETGEFLPIQPAQHIQTDTSGSASYSQVAHIPK	0BM	26	1.12775
QKKLEKERQEQLQKEQEKAFFAQFQ[0BM]DEETGEFLPIQPAQHIQTDTSGSASYSQVAHIPK	0BM	27	1.23764
QKKLEKERQEQLQKEQEKAFFAQFQL[0BM]EETGEFLPIQPAQHIQTDTSGSASYSQVAHIPK	0BM	28	1.21046
QKKLEKERQEQLQKEQEKAFFAQFQLDEETGE[0BM]LPIQPAQHIQTDTSGSASYSQVAHIPK	0BM	34	1.36816
QKKLEKERQEQLQKEQEKAFFAQF[06H]LDEETGEFLPIQPAQHIQTDTSGSASYSQVAHIPK	06H	26	1.35645
QKKLEKERQEQLQKEQEKAFFAQFQ[06H]DEETGEFLPIQPAQHIQTDTSGSASYSQVAHIPK	06H	27	1.42799
QKKLEKERQEQLQKEQEKAFFAQFQL[06H]EETGEFLPIQPAQHIQTDTSGSASYSQVAHIPK	06H	28	1.37459
QKKLEKERQEQLQKEQEKAFFAQFQLDEETGE[06H]LPIQPAQHIQTDTSGSASYSQVAHIPK	06H	34	1.54777
QKKLEKERQEQLQKEQEKAFFAQF[Z18]LDEETGEFLPIQPAQHIQTDTSGSASYSQVAHIPK	Z18	26	1.52799
QKKLEKERQEQLQKEQEKAFFAQFQ[Z18]DEETGEFLPIQPAQHIQTDTSGSASYSQVAHIPK	Z18	27	1.56832
QKKLEKERQEQLQKEQEKAFFAQFQL[Z18]EETGEFLPIQPAQHIQTDTSGSASYSQVAHIPK	Z18	28	1.51509
QKKLEKERQEQLQKEQEKAFFAQFQLDEETGE[Z18]LPIQPAQHIQTDTSGSASYSQVAHIPK	Z18	34	1.66503
QKKLEKERQEQLQKEQEKAFFAQF[20O]LDEETGEFLPIQPAQHIQTDTSGSASYSQVAHIPK	20O	26	1.93646
QKKLEKERQEQLQKEQEKAFFAQFQ[20O]DEETGEFLPIQPAQHIQTDTSGSASYSQVAHIPK	20O	27	2.14471
QKKLEKERQEQLQKEQEKAFFAQFQL[20O]EETGEFLPIQPAQHIQTDTSGSASYSQVAHIPK	20O	28	1.74381
QKKLEKERQEQLQKEQEKAFFAQFQLDEETGE[20O]LPIQPAQHIQTDTSGSASYSQVAHIPK	20O	34	1.93965
QKKLEKERQEQLQKEQEKAFFAQF[486]LDEETGEFLPIQPAQHIQTDTSGSASYSQVAHIPK	486	26	1.69211
QKKLEKERQEQLQKEQEKAFFAQFQ[486]DEETGEFLPIQPAQHIQTDTSGSASYSQVAHIPK	486	27	1.84696
QKKLEKERQEQLQKEQEKAFFAQFQL[486]EETGEFLPIQPAQHIQTDTSGSASYSQVAHIPK	486	28	1.63614
QKKLEKERQEQLQKEQEKAFFAQFQLDEETGE[486]LPIQPAQHIQTDTSGSASYSQVAHIPK	486	34	1.74338
QKKLEKERQEQLQKEQEKAFFAQF[M01]LDEETGEFLPIQPAQHIQTDTSGSASYSQVAHIPK	M01	26	1.41091
QKKLEKERQEQLQKEQEKAFFAQFQ[M01]DEETGEFLPIQPAQHIQTDTSGSASYSQVAHIPK	M01	27	1.47339
QKKLEKERQEQLQKEQEKAFFAQFQL[M01]EETGEFLPIQPAQHIQTDTSGSASYSQVAHIPK	M01	28	1.4266
QKKLEKERQEQLQKEQEKAFFAQFQLDEETGE[M01]LPIQPAQHIQTDTSGSASYSQVAHIPK	M01	34	1.60156
QKKLEKERQEQLQKEQEKAFFAQF[GXF]LDEETGEFLPIQPAQHIQTDTSGSASYSQVAHIPK	GXF	26	1.5461
QKKLEKERQEQLQKEQEKAFFAQFQ[GXF]DEETGEFLPIQPAQHIQTDTSGSASYSQVAHIPK	GXF	27	1.58631
QKKLEKERQEQLQKEQEKAFFAQFQL[GXF]EETGEFLPIQPAQHIQTDTSGSASYSQVAHIPK	GXF	28	1.53183
QKKLEKERQEQLQKEQEKAFFAQFQLDEETGE[GXF]LPIQPAQHIQTDTSGSASYSQVAHIPK	GXF	34	1.67569
QKKLEKERQEQLQKEQEKAFFAQF[5QX]LDEETGEFLPIQPAQHIQTDTSGSASYSQVAHIPK	5QX	26	1.11485
QKKLEKERQEQLQKEQEKAFFAQFQ[5QX]DEETGEFLPIQPAQHIQTDTSGSASYSQVAHIPK	5QX	27	1.22598
QKKLEKERQEQLQKEQEKAFFAQFQL[5QX]EETGEFLPIQPAQHIQTDTSGSASYSQVAHIPK	5QX	28	1.19971
QKKLEKERQEQLQKEQEKAFFAQFQLDEETGE[5QX]LPIQPAQHIQTDTSGSASYSQVAHIPK	5QX	34	1.35865
QKKLEKERQEQLQKEQEKAFFAQF[DJK]LDEETGEFLPIQPAQHIQTDTSGSASYSQVAHIPK	DJK	26	1.23405
QKKLEKERQEQLQKEQEKAFFAQFQ[DJK]DEETGEFLPIQPAQHIQTDTSGSASYSQVAHIPK	DJK	27	1.33291
QKKLEKERQEQLQKEQEKAFFAQFQL[DJK]EETGEFLPIQPAQHIQTDTSGSASYSQVAHIPK	DJK	28	1.28295
QKKLEKERQEQLQKEQEKAFFAQFQLDEETGE[DJK]LPIQPAQHIQTDTSGSASYSQVAHIPK	DJK	34	1.44649
QKKLEKERQEQLQKEQEKAFFAQF[NYT]LDEETGEFLPIQPAQHIQTDTSGSASYSQVAHIPK	NYT	26	1.62379
QKKLEKERQEQLQKEQEKAFFAQFQ[NYT]DEETGEFLPIQPAQHIQTDTSGSASYSQVAHIPK	NYT	27	1.6479
QKKLEKERQEQLQKEQEKAFFAQFQL[NYT]EETGEFLPIQPAQHIQTDTSGSASYSQVAHIPK	NYT	28	1.59095
QKKLEKERQEQLQKEQEKAFFAQFQLDEETGE[NYT]LPIQPAQHIQTDTSGSASYSQVAHIPK	NYT	34	1.71816
QKKLEKERQEQLQKEQEKAFFAQF[SRA]LDEETGEFLPIQPAQHIQTDTSGSASYSQVAHIPK	SRA	26	1.68624
QKKLEKERQEQLQKEQEKAFFAQFQ[SRA]DEETGEFLPIQPAQHIQTDTSGSASYSQVAHIPK	SRA	27	1.84552
QKKLEKERQEQLQKEQEKAFFAQFQL[SRA]EETGEFLPIQPAQHIQTDTSGSASYSQVAHIPK	SRA	28	1.63488
QKKLEKERQEQLQKEQEKAFFAQFQLDEETGE[SRA]LPIQPAQHIQTDTSGSASYSQVAHIPK	SRA	34	1.74448
QKKLEKERQEQLQKEQEKAFFAQF[JKQ]LDEETGEFLPIQPAQHIQTDTSGSASYSQVAHIPK	JKQ	26	1.62524
QKKLEKERQEQLQKEQEKAFFAQFQ[JKQ]DEETGEFLPIQPAQHIQTDTSGSASYSQVAHIPK	JKQ	27	1.89986
QKKLEKERQEQLQKEQEKAFFAQFQL[JKQ]EETGEFLPIQPAQHIQTDTSGSASYSQVAHIPK	JKQ	28	1.55317
QKKLEKERQEQLQKEQEKAFFAQFQLDEETGE[JKQ]LPIQPAQHIQTDTSGSASYSQVAHIPK	JKQ	34	1.76094
QKKLEKERQEQLQKEQEKAFFAQF[LSX]LDEETGEFLPIQPAQHIQTDTSGSASYSQVAHIPK	LSX	26	1.69999
QKKLEKERQEQLQKEQEKAFFAQFQ[LSX]DEETGEFLPIQPAQHIQTDTSGSASYSQVAHIPK	LSX	27	1.96968
QKKLEKERQEQLQKEQEKAFFAQFQL[LSX]EETGEFLPIQPAQHIQTDTSGSASYSQVAHIPK	LSX	28	1.6021
QKKLEKERQEQLQKEQEKAFFAQFQLDEETGE[LSX]LPIQPAQHIQTDTSGSASYSQVAHIPK	LSX	34	1.79491
QKKLEKERQEQLQKEQEKAFFAQF[NJM]LDEETGEFLPIQPAQHIQTDTSGSASYSQVAHIPK	NJM	26	1.18566
QKKLEKERQEQLQKEQEKAFFAQFQ[NJM]DEETGEFLPIQPAQHIQTDTSGSASYSQVAHIPK	NJM	27	1.28996
QKKLEKERQEQLQKEQEKAFFAQFQL[NJM]EETGEFLPIQPAQHIQTDTSGSASYSQVAHIPK	NJM	28	1.25069
QKKLEKERQEQLQKEQEKAFFAQFQLDEETGE[NJM]LPIQPAQHIQTDTSGSASYSQVAHIPK	NJM	34	1.41083
QKKLEKERQEQLQKEQEKAFFAQF[4JQ]LDEETGEFLPIQPAQHIQTDTSGSASYSQVAHIPK	4JQ	26	1.42769
QKKLEKERQEQLQKEQEKAFFAQFQ[4JQ]DEETGEFLPIQPAQHIQTDTSGSASYSQVAHIPK	4JQ	27	1.48953
QKKLEKERQEQLQKEQEKAFFAQFQL[4JQ]EETGEFLPIQPAQHIQTDTSGSASYSQVAHIPK	4JQ	28	1.44342
QKKLEKERQEQLQKEQEKAFFAQFQLDEETGE[4JQ]LPIQPAQHIQTDTSGSASYSQVAHIPK	4JQ	34	1.61406
QKKLEKERQEQLQKEQEKAFFAQF[EY6]LDEETGEFLPIQPAQHIQTDTSGSASYSQVAHIPK	EY6	26	1.01797
QKKLEKERQEQLQKEQEKAFFAQFQ[EY6]DEETGEFLPIQPAQHIQTDTSGSASYSQVAHIPK	EY6	27	1.14393
QKKLEKERQEQLQKEQEKAFFAQFQL[EY6]EETGEFLPIQPAQHIQTDTSGSASYSQVAHIPK	EY6	28	1.11224
QKKLEKERQEQLQKEQEKAFFAQFQLDEETGE[EY6]LPIQPAQHIQTDTSGSASYSQVAHIPK	EY6	34	1.28622
QKKLEKERQEQLQKEQEKAFFAQF[KRV]LDEETGEFLPIQPAQHIQTDTSGSASYSQVAHIPK	KRV	26	1.23051
QKKLEKERQEQLQKEQEKAFFAQFQ[KRV]DEETGEFLPIQPAQHIQTDTSGSASYSQVAHIPK	KRV	27	1.3303
QKKLEKERQEQLQKEQEKAFFAQFQL[KRV]EETGEFLPIQPAQHIQTDTSGSASYSQVAHIPK	KRV	28	1.28059
QKKLEKERQEQLQKEQEKAFFAQFQLDEETGE[KRV]LPIQPAQHIQTDTSGSASYSQVAHIPK	KRV	34	1.44387
QKKLEKERQEQLQKEQEKAFFAQF[BW8]LDEETGEFLPIQPAQHIQTDTSGSASYSQVAHIPK	BW8	26	1.01539
QKKLEKERQEQLQKEQEKAFFAQFQ[BW8]DEETGEFLPIQPAQHIQTDTSGSASYSQVAHIPK	BW8	27	1.14178
QKKLEKERQEQLQKEQEKAFFAQFQL[BW8]EETGEFLPIQPAQHIQTDTSGSASYSQVAHIPK	BW8	28	1.10966
QKKLEKERQEQLQKEQEKAFFAQFQLDEETGE[BW8]LPIQPAQHIQTDTSGSASYSQVAHIPK	BW8	34	1.28407
QKKLEKERQEQLQKEQEKAFFAQF[Z31]LDEETGEFLPIQPAQHIQTDTSGSASYSQVAHIPK	Z31	26	1.30794
QKKLEKERQEQLQKEQEKAFFAQFQ[Z31]DEETGEFLPIQPAQHIQTDTSGSASYSQVAHIPK	Z31	27	1.39128
QKKLEKERQEQLQKEQEKAFFAQFQL[Z31]EETGEFLPIQPAQHIQTDTSGSASYSQVAHIPK	Z31	28	1.33576
QKKLEKERQEQLQKEQEKAFFAQFQLDEETGE[Z31]LPIQPAQHIQTDTSGSASYSQVAHIPK	Z31	34	1.50485
QKKLEKERQEQLQKEQEKAFFAQF[W2N]LDEETGEFLPIQPAQHIQTDTSGSASYSQVAHIPK	W2N	26	1.61734
QKKLEKERQEQLQKEQEKAFFAQFQ[W2N]DEETGEFLPIQPAQHIQTDTSGSASYSQVAHIPK	W2N	27	1.89037
QKKLEKERQEQLQKEQEKAFFAQFQL[W2N]EETGEFLPIQPAQHIQTDTSGSASYSQVAHIPK	W2N	28	1.5467
QKKLEKERQEQLQKEQEKAFFAQFQLDEETGE[W2N]LPIQPAQHIQTDTSGSASYSQVAHIPK	W2N	34	1.75802
QKKLEKERQEQLQKEQEKAFFAQF[0JK]LDEETGEFLPIQPAQHIQTDTSGSASYSQVAHIPK	0JK	26	1.60502
QKKLEKERQEQLQKEQEKAFFAQFQ[0JK]DEETGEFLPIQPAQHIQTDTSGSASYSQVAHIPK	0JK	27	1.63231
QKKLEKERQEQLQKEQEKAFFAQFQL[0JK]EETGEFLPIQPAQHIQTDTSGSASYSQVAHIPK	0JK	28	1.57442
QKKLEKERQEQLQKEQEKAFFAQFQLDEETGE[0JK]LPIQPAQHIQTDTSGSASYSQVAHIPK	0JK	34	1.71123
QKKLEKERQEQLQKEQEKAFFAQF[03L]LDEETGEFLPIQPAQHIQTDTSGSASYSQVAHIPK	03L	26	1.50042
QKKLEKERQEQLQKEQEKAFFAQFQ[03L]DEETGEFLPIQPAQHIQTDTSGSASYSQVAHIPK	03L	27	1.54779
QKKLEKERQEQLQKEQEKAFFAQFQL[03L]EETGEFLPIQPAQHIQTDTSGSASYSQVAHIPK	03L	28	1.49636
QKKLEKERQEQLQKEQEKAFFAQFQLDEETGE[03L]LPIQPAQHIQTDTSGSASYSQVAHIPK	03L	34	1.65172
QKKLEKERQEQLQKEQEKAFFAQF[1LY]LDEETGEFLPIQPAQHIQTDTSGSASYSQVAHIPK	1LY	26	1.42628
QKKLEKERQEQLQKEQEKAFFAQFQ[1LY]DEETGEFLPIQPAQHIQTDTSGSASYSQVAHIPK	1LY	27	1.48815
QKKLEKERQEQLQKEQEKAFFAQFQL[1LY]EETGEFLPIQPAQHIQTDTSGSASYSQVAHIPK	1LY	28	1.44197
QKKLEKERQEQLQKEQEKAFFAQFQLDEETGE[1LY]LPIQPAQHIQTDTSGSASYSQVAHIPK	1LY	34	1.6132
QKKLEKERQEQLQKEQEKAFFAQF[X73]LDEETGEFLPIQPAQHIQTDTSGSASYSQVAHIPK	X73	26	1.59398
QKKLEKERQEQLQKEQEKAFFAQFQ[X73]DEETGEFLPIQPAQHIQTDTSGSASYSQVAHIPK	X73	27	1.62314
QKKLEKERQEQLQKEQEKAFFAQFQL[X73]EETGEFLPIQPAQHIQTDTSGSASYSQVAHIPK	X73	28	1.56525
QKKLEKERQEQLQKEQEKAFFAQFQLDEETGE[X73]LPIQPAQHIQTDTSGSASYSQVAHIPK	X73	34	1.70394
QKKLEKERQEQLQKEQEKAFFAQF[532]LDEETGEFLPIQPAQHIQTDTSGSASYSQVAHIPK	532	26	1.39743
QKKLEKERQEQLQKEQEKAFFAQFQ[532]DEETGEFLPIQPAQHIQTDTSGSASYSQVAHIPK	532	27	1.46097
QKKLEKERQEQLQKEQEKAFFAQFQL[532]EETGEFLPIQPAQHIQTDTSGSASYSQVAHIPK	532	28	1.41315
QKKLEKERQEQLQKEQEKAFFAQFQLDEETGE[532]LPIQPAQHIQTDTSGSASYSQVAHIPK	532	34	1.59005
QKKLEKERQEQLQKEQEKAFFAQF[EOC]LDEETGEFLPIQPAQHIQTDTSGSASYSQVAHIPK	EOC	26	1.24172
QKKLEKERQEQLQKEQEKAFFAQFQ[EOC]DEETGEFLPIQPAQHIQTDTSGSASYSQVAHIPK	EOC	27	1.33856
QKKLEKERQEQLQKEQEKAFFAQFQL[EOC]EETGEFLPIQPAQHIQTDTSGSASYSQVAHIPK	EOC	28	1.28807
QKKLEKERQEQLQKEQEKAFFAQFQLDEETGE[EOC]LPIQPAQHIQTDTSGSASYSQVAHIPK	EOC	34	1.45214
QKKLEKERQEQLQKEQEKAFFAQF[W19]LDEETGEFLPIQPAQHIQTDTSGSASYSQVAHIPK	W19	26	1.17851
QKKLEKERQEQLQKEQEKAFFAQFQ[W19]DEETGEFLPIQPAQHIQTDTSGSASYSQVAHIPK	W19	27	1.2835
QKKLEKERQEQLQKEQEKAFFAQFQL[W19]EETGEFLPIQPAQHIQTDTSGSASYSQVAHIPK	W19	28	1.24593
QKKLEKERQEQLQKEQEKAFFAQFQLDEETGE[W19]LPIQPAQHIQTDTSGSASYSQVAHIPK	W19	34	1.40556
QKKLEKERQEQLQKEQEKAFFAQF[BYM]LDEETGEFLPIQPAQHIQTDTSGSASYSQVAHIPK	BYM	26	1.31668
QKKLEKERQEQLQKEQEKAFFAQFQ[BYM]DEETGEFLPIQPAQHIQTDTSGSASYSQVAHIPK	BYM	27	1.39902
QKKLEKERQEQLQKEQEKAFFAQFQL[BYM]EETGEFLPIQPAQHIQTDTSGSASYSQVAHIPK	BYM	28	1.34277
QKKLEKERQEQLQKEQEKAFFAQFQLDEETGE[BYM]LPIQPAQHIQTDTSGSASYSQVAHIPK	BYM	34	1.5126
QKKLEKERQEQLQKEQEKAFFAQF[QMD]LDEETGEFLPIQPAQHIQTDTSGSASYSQVAHIPK	QMD	26	1.2344
QKKLEKERQEQLQKEQEKAFFAQFQ[QMD]DEETGEFLPIQPAQHIQTDTSGSASYSQVAHIPK	QMD	27	1.33317
QKKLEKERQEQLQKEQEKAFFAQFQL[QMD]EETGEFLPIQPAQHIQTDTSGSASYSQVAHIPK	QMD	28	1.28319
QKKLEKERQEQLQKEQEKAFFAQFQLDEETGE[QMD]LPIQPAQHIQTDTSGSASYSQVAHIPK	QMD	34	1.44674
QKKLEKERQEQLQKEQEKAFFAQF[YKH]LDEETGEFLPIQPAQHIQTDTSGSASYSQVAHIPK	YKH	26	1.59567
QKKLEKERQEQLQKEQEKAFFAQFQ[YKH]DEETGEFLPIQPAQHIQTDTSGSASYSQVAHIPK	YKH	27	1.62453
QKKLEKERQEQLQKEQEKAFFAQFQL[YKH]EETGEFLPIQPAQHIQTDTSGSASYSQVAHIPK	YKH	28	1.56663
QKKLEKERQEQLQKEQEKAFFAQFQLDEETGE[YKH]LPIQPAQHIQTDTSGSASYSQVAHIPK	YKH	34	1.70504
QKKLEKERQEQLQKEQEKAFFAQF[QZ5]LDEETGEFLPIQPAQHIQTDTSGSASYSQVAHIPK	QZ5	26	1.35816
QKKLEKERQEQLQKEQEKAFFAQFQ[QZ5]DEETGEFLPIQPAQHIQTDTSGSASYSQVAHIPK	QZ5	27	1.42916
QKKLEKERQEQLQKEQEKAFFAQFQL[QZ5]EETGEFLPIQPAQHIQTDTSGSASYSQVAHIPK	QZ5	28	1.37596
QKKLEKERQEQLQKEQEKAFFAQFQLDEETGE[QZ5]LPIQPAQHIQTDTSGSASYSQVAHIPK	QZ5	34	1.54928
QKKLEKERQEQLQKEQEKAFFAQF[N38]LDEETGEFLPIQPAQHIQTDTSGSASYSQVAHIPK	N38	26	1.3987
QKKLEKERQEQLQKEQEKAFFAQFQ[N38]DEETGEFLPIQPAQHIQTDTSGSASYSQVAHIPK	N38	27	1.45834
QKKLEKERQEQLQKEQEKAFFAQFQL[N38]EETGEFLPIQPAQHIQTDTSGSASYSQVAHIPK	N38	28	1.40847
QKKLEKERQEQLQKEQEKAFFAQFQLDEETGE[N38]LPIQPAQHIQTDTSGSASYSQVAHIPK	N38	34	1.58586
QKKLEKERQEQLQKEQEKAFFAQF[YRW]LDEETGEFLPIQPAQHIQTDTSGSASYSQVAHIPK	YRW	26	1.39484
QKKLEKERQEQLQKEQEKAFFAQFQ[YRW]DEETGEFLPIQPAQHIQTDTSGSASYSQVAHIPK	YRW	27	1.45875
QKKLEKERQEQLQKEQEKAFFAQFQL[YRW]EETGEFLPIQPAQHIQTDTSGSASYSQVAHIPK	YRW	28	1.41056
QKKLEKERQEQLQKEQEKAFFAQFQLDEETGE[YRW]LPIQPAQHIQTDTSGSASYSQVAHIPK	YRW	34	1.58752
QKKLEKERQEQLQKEQEKAFFAQF[L9F]LDEETGEFLPIQPAQHIQTDTSGSASYSQVAHIPK	L9F	26	1.44138
QKKLEKERQEQLQKEQEKAFFAQFQ[L9F]DEETGEFLPIQPAQHIQTDTSGSASYSQVAHIPK	L9F	27	1.50225
QKKLEKERQEQLQKEQEKAFFAQFQL[L9F]EETGEFLPIQPAQHIQTDTSGSASYSQVAHIPK	L9F	28	1.45378
QKKLEKERQEQLQKEQEKAFFAQFQLDEETGE[L9F]LPIQPAQHIQTDTSGSASYSQVAHIPK	L9F	34	1.62208
QKKLEKERQEQLQKEQEKAFFAQF[ZXF]LDEETGEFLPIQPAQHIQTDTSGSASYSQVAHIPK	ZXF	26	1.56492
QKKLEKERQEQLQKEQEKAFFAQFQ[ZXF]DEETGEFLPIQPAQHIQTDTSGSASYSQVAHIPK	ZXF	27	1.60194
QKKLEKERQEQLQKEQEKAFFAQFQL[ZXF]EETGEFLPIQPAQHIQTDTSGSASYSQVAHIPK	ZXF	28	1.54614
QKKLEKERQEQLQKEQEKAFFAQFQLDEETGE[ZXF]LPIQPAQHIQTDTSGSASYSQVAHIPK	ZXF	34	1.68674
QKKLEKERQEQLQKEQEKAFFAQF[J86]LDEETGEFLPIQPAQHIQTDTSGSASYSQVAHIPK	J86	26	1.53247
QKKLEKERQEQLQKEQEKAFFAQFQ[J86]DEETGEFLPIQPAQHIQTDTSGSASYSQVAHIPK	J86	27	1.57204
QKKLEKERQEQLQKEQEKAFFAQFQL[J86]EETGEFLPIQPAQHIQTDTSGSASYSQVAHIPK	J86	28	1.51826
QKKLEKERQEQLQKEQEKAFFAQFQLDEETGE[J86]LPIQPAQHIQTDTSGSASYSQVAHIPK	J86	34	1.66744
QKKLEKERQEQLQKEQEKAFFAQF[351]LDEETGEFLPIQPAQHIQTDTSGSASYSQVAHIPK	351	26	1.58303
QKKLEKERQEQLQKEQEKAFFAQFQ[351]DEETGEFLPIQPAQHIQTDTSGSASYSQVAHIPK	351	27	1.61696
QKKLEKERQEQLQKEQEKAFFAQFQL[351]EETGEFLPIQPAQHIQTDTSGSASYSQVAHIPK	351	28	1.56113
QKKLEKERQEQLQKEQEKAFFAQFQLDEETGE[351]LPIQPAQHIQTDTSGSASYSQVAHIPK	351	34	1.6987
QKKLEKERQEQLQKEQEKAFFAQF[Y2L]LDEETGEFLPIQPAQHIQTDTSGSASYSQVAHIPK	Y2L	26	1.25626
QKKLEKERQEQLQKEQEKAFFAQFQ[Y2L]DEETGEFLPIQPAQHIQTDTSGSASYSQVAHIPK	Y2L	27	1.34928
QKKLEKERQEQLQKEQEKAFFAQFQL[Y2L]EETGEFLPIQPAQHIQTDTSGSASYSQVAHIPK	Y2L	28	1.29776
QKKLEKERQEQLQKEQEKAFFAQFQLDEETGE[Y2L]LPIQPAQHIQTDTSGSASYSQVAHIPK	Y2L	34	1.46285
QKKLEKERQEQLQKEQEKAFFAQF[Y61]LDEETGEFLPIQPAQHIQTDTSGSASYSQVAHIPK	Y61	26	1.25305
QKKLEKERQEQLQKEQEKAFFAQFQ[Y61]DEETGEFLPIQPAQHIQTDTSGSASYSQVAHIPK	Y61	27	1.34689
QKKLEKERQEQLQKEQEKAFFAQFQL[Y61]EETGEFLPIQPAQHIQTDTSGSASYSQVAHIPK	Y61	28	1.2956
QKKLEKERQEQLQKEQEKAFFAQFQLDEETGE[Y61]LPIQPAQHIQTDTSGSASYSQVAHIPK	Y61	34	1.46047
QKKLEKERQEQLQKEQEKAFFAQF[JL5]LDEETGEFLPIQPAQHIQTDTSGSASYSQVAHIPK	JL5	26	1.62811
QKKLEKERQEQLQKEQEKAFFAQFQ[JL5]DEETGEFLPIQPAQHIQTDTSGSASYSQVAHIPK	JL5	27	1.65444
QKKLEKERQEQLQKEQEKAFFAQFQL[JL5]EETGEFLPIQPAQHIQTDTSGSASYSQVAHIPK	JL5	28	1.5966
QKKLEKERQEQLQKEQEKAFFAQFQLDEETGE[JL5]LPIQPAQHIQTDTSGSASYSQVAHIPK	JL5	34	1.72312
QKKLEKERQEQLQKEQEKAFFAQF[3DW]LDEETGEFLPIQPAQHIQTDTSGSASYSQVAHIPK	3DW	26	1.35589
QKKLEKERQEQLQKEQEKAFFAQFQ[3DW]DEETGEFLPIQPAQHIQTDTSGSASYSQVAHIPK	3DW	27	1.4276
QKKLEKERQEQLQKEQEKAFFAQFQL[3DW]EETGEFLPIQPAQHIQTDTSGSASYSQVAHIPK	3DW	28	1.37414
QKKLEKERQEQLQKEQEKAFFAQFQLDEETGE[3DW]LPIQPAQHIQTDTSGSASYSQVAHIPK	3DW	34	1.54727
QKKLEKERQEQLQKEQEKAFFAQF[6BC]LDEETGEFLPIQPAQHIQTDTSGSASYSQVAHIPK	6BC	26	1.58165
QKKLEKERQEQLQKEQEKAFFAQFQ[6BC]DEETGEFLPIQPAQHIQTDTSGSASYSQVAHIPK	6BC	27	1.59936
QKKLEKERQEQLQKEQEKAFFAQFQL[6BC]EETGEFLPIQPAQHIQTDTSGSASYSQVAHIPK	6BC	28	1.54215
QKKLEKERQEQLQKEQEKAFFAQFQLDEETGE[6BC]LPIQPAQHIQTDTSGSASYSQVAHIPK	6BC	34	1.68863
QKKLEKERQEQLQKEQEKAFFAQF[JDX]LDEETGEFLPIQPAQHIQTDTSGSASYSQVAHIPK	JDX	26	1.55712
QKKLEKERQEQLQKEQEKAFFAQFQ[JDX]DEETGEFLPIQPAQHIQTDTSGSASYSQVAHIPK	JDX	27	1.5925
QKKLEKERQEQLQKEQEKAFFAQFQL[JDX]EETGEFLPIQPAQHIQTDTSGSASYSQVAHIPK	JDX	28	1.53568
QKKLEKERQEQLQKEQEKAFFAQFQLDEETGE[JDX]LPIQPAQHIQTDTSGSASYSQVAHIPK	JDX	34	1.6807
QKKLEKERQEQLQKEQEKAFFAQF[K7C]LDEETGEFLPIQPAQHIQTDTSGSASYSQVAHIPK	K7C	26	1.54361
QKKLEKERQEQLQKEQEKAFFAQFQ[K7C]DEETGEFLPIQPAQHIQTDTSGSASYSQVAHIPK	K7C	27	1.58129
QKKLEKERQEQLQKEQEKAFFAQFQL[K7C]EETGEFLPIQPAQHIQTDTSGSASYSQVAHIPK	K7C	28	1.52614
QKKLEKERQEQLQKEQEKAFFAQFQLDEETGE[K7C]LPIQPAQHIQTDTSGSASYSQVAHIPK	K7C	34	1.67344
QKKLEKERQEQLQKEQEKAFFAQF[1OA]LDEETGEFLPIQPAQHIQTDTSGSASYSQVAHIPK	1OA	26	1.36853
QKKLEKERQEQLQKEQEKAFFAQFQ[1OA]DEETGEFLPIQPAQHIQTDTSGSASYSQVAHIPK	1OA	27	1.43626
QKKLEKERQEQLQKEQEKAFFAQFQL[1OA]EETGEFLPIQPAQHIQTDTSGSASYSQVAHIPK	1OA	28	1.38426
QKKLEKERQEQLQKEQEKAFFAQFQLDEETGE[1OA]LPIQPAQHIQTDTSGSASYSQVAHIPK	1OA	34	1.55845
QKKLEKERQEQLQKEQEKAFFAQF[BLK]LDEETGEFLPIQPAQHIQTDTSGSASYSQVAHIPK	BLK	26	1.38299
QKKLEKERQEQLQKEQEKAFFAQFQ[BLK]DEETGEFLPIQPAQHIQTDTSGSASYSQVAHIPK	BLK	27	1.44862
QKKLEKERQEQLQKEQEKAFFAQFQL[BLK]EETGEFLPIQPAQHIQTDTSGSASYSQVAHIPK	BLK	28	1.39871
QKKLEKERQEQLQKEQEKAFFAQFQLDEETGE[BLK]LPIQPAQHIQTDTSGSASYSQVAHIPK	BLK	34	1.57442
QKKLEKERQEQLQKEQEKAFFAQF[VK5]LDEETGEFLPIQPAQHIQTDTSGSASYSQVAHIPK	VK5	26	1.34144
QKKLEKERQEQLQKEQEKAFFAQFQ[VK5]DEETGEFLPIQPAQHIQTDTSGSASYSQVAHIPK	VK5	27	1.41772
QKKLEKERQEQLQKEQEKAFFAQFQL[VK5]EETGEFLPIQPAQHIQTDTSGSASYSQVAHIPK	VK5	28	1.36258
QKKLEKERQEQLQKEQEKAFFAQFQLDEETGE[VK5]LPIQPAQHIQTDTSGSASYSQVAHIPK	VK5	34	1.53449
QKKLEKERQEQLQKEQEKAFFAQF[CY4]LDEETGEFLPIQPAQHIQTDTSGSASYSQVAHIPK	CY4	26	1.44132
QKKLEKERQEQLQKEQEKAFFAQFQ[CY4]DEETGEFLPIQPAQHIQTDTSGSASYSQVAHIPK	CY4	27	1.5022
QKKLEKERQEQLQKEQEKAFFAQFQL[CY4]EETGEFLPIQPAQHIQTDTSGSASYSQVAHIPK	CY4	28	1.45374
QKKLEKERQEQLQKEQEKAFFAQFQLDEETGE[CY4]LPIQPAQHIQTDTSGSASYSQVAHIPK	CY4	34	1.62205
QKKLEKERQEQLQKEQEKAFFAQF[01H]LDEETGEFLPIQPAQHIQTDTSGSASYSQVAHIPK	01H	26	1.58499
QKKLEKERQEQLQKEQEKAFFAQFQ[01H]DEETGEFLPIQPAQHIQTDTSGSASYSQVAHIPK	01H	27	1.61568
QKKLEKERQEQLQKEQEKAFFAQFQL[01H]EETGEFLPIQPAQHIQTDTSGSASYSQVAHIPK	01H	28	1.55779
QKKLEKERQEQLQKEQEKAFFAQFQLDEETGE[01H]LPIQPAQHIQTDTSGSASYSQVAHIPK	01H	34	1.69799
QKKLEKERQEQLQKEQEKAFFAQF[7R4]LDEETGEFLPIQPAQHIQTDTSGSASYSQVAHIPK	7R4	26	1.31041
QKKLEKERQEQLQKEQEKAFFAQFQ[7R4]DEETGEFLPIQPAQHIQTDTSGSASYSQVAHIPK	7R4	27	1.39348
QKKLEKERQEQLQKEQEKAFFAQFQL[7R4]EETGEFLPIQPAQHIQTDTSGSASYSQVAHIPK	7R4	28	1.33776
QKKLEKERQEQLQKEQEKAFFAQFQLDEETGE[7R4]LPIQPAQHIQTDTSGSASYSQVAHIPK	7R4	34	1.50706
QKKLEKERQEQLQKEQEKAFFAQF[83E]LDEETGEFLPIQPAQHIQTDTSGSASYSQVAHIPK	83E	26	1.43952
QKKLEKERQEQLQKEQEKAFFAQFQ[83E]DEETGEFLPIQPAQHIQTDTSGSASYSQVAHIPK	83E	27	1.50063
QKKLEKERQEQLQKEQEKAFFAQFQL[83E]EETGEFLPIQPAQHIQTDTSGSASYSQVAHIPK	83E	28	1.45251
QKKLEKERQEQLQKEQEKAFFAQFQLDEETGE[83E]LPIQPAQHIQTDTSGSASYSQVAHIPK	83E	34	1.62106
QKKLEKERQEQLQKEQEKAFFAQF[BAP]LDEETGEFLPIQPAQHIQTDTSGSASYSQVAHIPK	BAP	26	1.54883
QKKLEKERQEQLQKEQEKAFFAQFQ[BAP]DEETGEFLPIQPAQHIQTDTSGSASYSQVAHIPK	BAP	27	1.58564
QKKLEKERQEQLQKEQEKAFFAQFQL[BAP]EETGEFLPIQPAQHIQTDTSGSASYSQVAHIPK	BAP	28	1.52984
QKKLEKERQEQLQKEQEKAFFAQFQLDEETGE[BAP]LPIQPAQHIQTDTSGSASYSQVAHIPK	BAP	34	1.67625
QKKLEKERQEQLQKEQEKAFFAQF[QXJ]LDEETGEFLPIQPAQHIQTDTSGSASYSQVAHIPK	QXJ	26	1.62354
QKKLEKERQEQLQKEQEKAFFAQFQ[QXJ]DEETGEFLPIQPAQHIQTDTSGSASYSQVAHIPK	QXJ	27	1.64769
QKKLEKERQEQLQKEQEKAFFAQFQL[QXJ]EETGEFLPIQPAQHIQTDTSGSASYSQVAHIPK	QXJ	28	1.59079
QKKLEKERQEQLQKEQEKAFFAQFQLDEETGE[QXJ]LPIQPAQHIQTDTSGSASYSQVAHIPK	QXJ	34	1.71806
QKKLEKERQEQLQKEQEKAFFAQF[SOT]LDEETGEFLPIQPAQHIQTDTSGSASYSQVAHIPK	SOT	26	1.67566
QKKLEKERQEQLQKEQEKAFFAQFQ[SOT]DEETGEFLPIQPAQHIQTDTSGSASYSQVAHIPK	SOT	27	1.82925
QKKLEKERQEQLQKEQEKAFFAQFQL[SOT]EETGEFLPIQPAQHIQTDTSGSASYSQVAHIPK	SOT	28	1.62526
QKKLEKERQEQLQKEQEKAFFAQFQLDEETGE[SOT]LPIQPAQHIQTDTSGSASYSQVAHIPK	SOT	34	1.7373
QKKLEKERQEQLQKEQEKAFFAQF[RQ0]LDEETGEFLPIQPAQHIQTDTSGSASYSQVAHIPK	RQ0	26	1.28823
QKKLEKERQEQLQKEQEKAFFAQFQ[RQ0]DEETGEFLPIQPAQHIQTDTSGSASYSQVAHIPK	RQ0	27	1.37387
QKKLEKERQEQLQKEQEKAFFAQFQL[RQ0]EETGEFLPIQPAQHIQTDTSGSASYSQVAHIPK	RQ0	28	1.32001
QKKLEKERQEQLQKEQEKAFFAQFQLDEETGE[RQ0]LPIQPAQHIQTDTSGSASYSQVAHIPK	RQ0	34	1.48744
QKKLEKERQEQLQKEQEKAFFAQF[JUF]LDEETGEFLPIQPAQHIQTDTSGSASYSQVAHIPK	JUF	26	1.60023
QKKLEKERQEQLQKEQEKAFFAQFQ[JUF]DEETGEFLPIQPAQHIQTDTSGSASYSQVAHIPK	JUF	27	1.62831
QKKLEKERQEQLQKEQEKAFFAQFQL[JUF]EETGEFLPIQPAQHIQTDTSGSASYSQVAHIPK	JUF	28	1.57042
QKKLEKERQEQLQKEQEKAFFAQFQLDEETGE[JUF]LPIQPAQHIQTDTSGSASYSQVAHIPK	JUF	34	1.70806
QKKLEKERQEQLQKEQEKAFFAQF[WMD]LDEETGEFLPIQPAQHIQTDTSGSASYSQVAHIPK	WMD	26	1.38339
QKKLEKERQEQLQKEQEKAFFAQFQ[WMD]DEETGEFLPIQPAQHIQTDTSGSASYSQVAHIPK	WMD	27	1.44896
QKKLEKERQEQLQKEQEKAFFAQFQL[WMD]EETGEFLPIQPAQHIQTDTSGSASYSQVAHIPK	WMD	28	1.39912
QKKLEKERQEQLQKEQEKAFFAQFQLDEETGE[WMD]LPIQPAQHIQTDTSGSASYSQVAHIPK	WMD	34	1.57487
QKKLEKERQEQLQKEQEKAFFAQF[TX4]LDEETGEFLPIQPAQHIQTDTSGSASYSQVAHIPK	TX4	26	1.24893
QKKLEKERQEQLQKEQEKAFFAQFQ[TX4]DEETGEFLPIQPAQHIQTDTSGSASYSQVAHIPK	TX4	27	1.34387
QKKLEKERQEQLQKEQEKAFFAQFQL[TX4]EETGEFLPIQPAQHIQTDTSGSASYSQVAHIPK	TX4	28	1.29287
QKKLEKERQEQLQKEQEKAFFAQFQLDEETGE[TX4]LPIQPAQHIQTDTSGSASYSQVAHIPK	TX4	34	1.45745
QKKLEKERQEQLQKEQEKAFFAQF[ZIC]LDEETGEFLPIQPAQHIQTDTSGSASYSQVAHIPK	ZIC	26	1.60742
QKKLEKERQEQLQKEQEKAFFAQFQ[ZIC]DEETGEFLPIQPAQHIQTDTSGSASYSQVAHIPK	ZIC	27	1.6343
QKKLEKERQEQLQKEQEKAFFAQFQL[ZIC]EETGEFLPIQPAQHIQTDTSGSASYSQVAHIPK	ZIC	28	1.57641
QKKLEKERQEQLQKEQEKAFFAQFQLDEETGE[ZIC]LPIQPAQHIQTDTSGSASYSQVAHIPK	ZIC	34	1.71211
QKKLEKERQEQLQKEQEKAFFAQF[PLF]LDEETGEFLPIQPAQHIQTDTSGSASYSQVAHIPK	PLF	26	1.39664
QKKLEKERQEQLQKEQEKAFFAQFQ[PLF]DEETGEFLPIQPAQHIQTDTSGSASYSQVAHIPK	PLF	27	1.46029
QKKLEKERQEQLQKEQEKAFFAQFQL[PLF]EETGEFLPIQPAQHIQTDTSGSASYSQVAHIPK	PLF	28	1.41236
QKKLEKERQEQLQKEQEKAFFAQFQLDEETGE[PLF]LPIQPAQHIQTDTSGSASYSQVAHIPK	PLF	34	1.58937
QKKLEKERQEQLQKEQEKAFFAQF[ELA]LDEETGEFLPIQPAQHIQTDTSGSASYSQVAHIPK	ELA	26	1.45672
QKKLEKERQEQLQKEQEKAFFAQFQ[ELA]DEETGEFLPIQPAQHIQTDTSGSASYSQVAHIPK	ELA	27	1.51558
QKKLEKERQEQLQKEQEKAFFAQFQL[ELA]EETGEFLPIQPAQHIQTDTSGSASYSQVAHIPK	ELA	28	1.46419
QKKLEKERQEQLQKEQEKAFFAQFQLDEETGE[ELA]LPIQPAQHIQTDTSGSASYSQVAHIPK	ELA	34	1.63048
QKKLEKERQEQLQKEQEKAFFAQF[BD3]LDEETGEFLPIQPAQHIQTDTSGSASYSQVAHIPK	BD3	26	1.43128
QKKLEKERQEQLQKEQEKAFFAQFQ[BD3]DEETGEFLPIQPAQHIQTDTSGSASYSQVAHIPK	BD3	27	1.49297
QKKLEKERQEQLQKEQEKAFFAQFQL[BD3]EETGEFLPIQPAQHIQTDTSGSASYSQVAHIPK	BD3	28	1.44654
QKKLEKERQEQLQKEQEKAFFAQFQLDEETGE[BD3]LPIQPAQHIQTDTSGSASYSQVAHIPK	BD3	34	1.61623
QKKLEKERQEQLQKEQEKAFFAQF[HPL]LDEETGEFLPIQPAQHIQTDTSGSASYSQVAHIPK	HPL	26	1.56193
QKKLEKERQEQLQKEQEKAFFAQFQ[HPL]DEETGEFLPIQPAQHIQTDTSGSASYSQVAHIPK	HPL	27	1.59652
QKKLEKERQEQLQKEQEKAFFAQFQL[HPL]EETGEFLPIQPAQHIQTDTSGSASYSQVAHIPK	HPL	28	1.53911
QKKLEKERQEQLQKEQEKAFFAQFQLDEETGE[HPL]LPIQPAQHIQTDTSGSASYSQVAHIPK	HPL	34	1.6833
QKKLEKERQEQLQKEQEKAFFAQF[J1H]LDEETGEFLPIQPAQHIQTDTSGSASYSQVAHIPK	J1H	26	1.44305
QKKLEKERQEQLQKEQEKAFFAQFQ[J1H]DEETGEFLPIQPAQHIQTDTSGSASYSQVAHIPK	J1H	27	1.50678
QKKLEKERQEQLQKEQEKAFFAQFQL[J1H]EETGEFLPIQPAQHIQTDTSGSASYSQVAHIPK	J1H	28	1.45882
QKKLEKERQEQLQKEQEKAFFAQFQLDEETGE[J1H]LPIQPAQHIQTDTSGSASYSQVAHIPK	J1H	34	1.62426
QKKLEKERQEQLQKEQEKAFFAQF[S8W]LDEETGEFLPIQPAQHIQTDTSGSASYSQVAHIPK	S8W	26	1.09751
QKKLEKERQEQLQKEQEKAFFAQFQ[S8W]DEETGEFLPIQPAQHIQTDTSGSASYSQVAHIPK	S8W	27	1.21031
QKKLEKERQEQLQKEQEKAFFAQFQL[S8W]EETGEFLPIQPAQHIQTDTSGSASYSQVAHIPK	S8W	28	1.18526
QKKLEKERQEQLQKEQEKAFFAQFQLDEETGE[S8W]LPIQPAQHIQTDTSGSASYSQVAHIPK	S8W	34	1.34618
QKKLEKERQEQLQKEQEKAFFAQF[T5V]LDEETGEFLPIQPAQHIQTDTSGSASYSQVAHIPK	T5V	26	1.06393
QKKLEKERQEQLQKEQEKAFFAQFQ[T5V]DEETGEFLPIQPAQHIQTDTSGSASYSQVAHIPK	T5V	27	1.18223
QKKLEKERQEQLQKEQEKAFFAQFQL[T5V]EETGEFLPIQPAQHIQTDTSGSASYSQVAHIPK	T5V	28	1.15728
QKKLEKERQEQLQKEQEKAFFAQFQLDEETGE[T5V]LPIQPAQHIQTDTSGSASYSQVAHIPK	T5V	34	1.32379
QKKLEKERQEQLQKEQEKAFFAQF[K7Y]LDEETGEFLPIQPAQHIQTDTSGSASYSQVAHIPK	K7Y	26	1.5601
QKKLEKERQEQLQKEQEKAFFAQFQ[K7Y]DEETGEFLPIQPAQHIQTDTSGSASYSQVAHIPK	K7Y	27	1.595
QKKLEKERQEQLQKEQEKAFFAQFQL[K7Y]EETGEFLPIQPAQHIQTDTSGSASYSQVAHIPK	K7Y	28	1.53781
QKKLEKERQEQLQKEQEKAFFAQFQLDEETGE[K7Y]LPIQPAQHIQTDTSGSASYSQVAHIPK	K7Y	34	1.68232
QKKLEKERQEQLQKEQEKAFFAQF[IQY]LDEETGEFLPIQPAQHIQTDTSGSASYSQVAHIPK	IQY	26	1.69482
QKKLEKERQEQLQKEQEKAFFAQFQ[IQY]DEETGEFLPIQPAQHIQTDTSGSASYSQVAHIPK	IQY	27	1.84965
QKKLEKERQEQLQKEQEKAFFAQFQL[IQY]EETGEFLPIQPAQHIQTDTSGSASYSQVAHIPK	IQY	28	1.6378
QKKLEKERQEQLQKEQEKAFFAQFQLDEETGE[IQY]LPIQPAQHIQTDTSGSASYSQVAHIPK	IQY	34	1.7443
QKKLEKERQEQLQKEQEKAFFAQF[DM9]LDEETGEFLPIQPAQHIQTDTSGSASYSQVAHIPK	DM9	26	1.56726
QKKLEKERQEQLQKEQEKAFFAQFQ[DM9]DEETGEFLPIQPAQHIQTDTSGSASYSQVAHIPK	DM9	27	1.60095
QKKLEKERQEQLQKEQEKAFFAQFQL[DM9]EETGEFLPIQPAQHIQTDTSGSASYSQVAHIPK	DM9	28	1.54306
QKKLEKERQEQLQKEQEKAFFAQFQLDEETGE[DM9]LPIQPAQHIQTDTSGSASYSQVAHIPK	DM9	34	1.68626
QKKLEKERQEQLQKEQEKAFFAQF[WTH]LDEETGEFLPIQPAQHIQTDTSGSASYSQVAHIPK	WTH	26	1.18467
QKKLEKERQEQLQKEQEKAFFAQFQ[WTH]DEETGEFLPIQPAQHIQTDTSGSASYSQVAHIPK	WTH	27	1.28907
QKKLEKERQEQLQKEQEKAFFAQFQL[WTH]EETGEFLPIQPAQHIQTDTSGSASYSQVAHIPK	WTH	28	1.25003
QKKLEKERQEQLQKEQEKAFFAQFQLDEETGE[WTH]LPIQPAQHIQTDTSGSASYSQVAHIPK	WTH	34	1.4101
QKKLEKERQEQLQKEQEKAFFAQF[7N4]LDEETGEFLPIQPAQHIQTDTSGSASYSQVAHIPK	7N4	26	1.57959
QKKLEKERQEQLQKEQEKAFFAQFQ[7N4]DEETGEFLPIQPAQHIQTDTSGSASYSQVAHIPK	7N4	27	1.85305
QKKLEKERQEQLQKEQEKAFFAQFQL[7N4]EETGEFLPIQPAQHIQTDTSGSASYSQVAHIPK	7N4	28	1.51371
QKKLEKERQEQLQKEQEKAFFAQFQLDEETGE[7N4]LPIQPAQHIQTDTSGSASYSQVAHIPK	7N4	34	1.74671
QKKLEKERQEQLQKEQEKAFFAQF[WFO]LDEETGEFLPIQPAQHIQTDTSGSASYSQVAHIPK	WFO	26	1.55408
QKKLEKERQEQLQKEQEKAFFAQFQ[WFO]DEETGEFLPIQPAQHIQTDTSGSASYSQVAHIPK	WFO	27	1.59
QKKLEKERQEQLQKEQEKAFFAQFQL[WFO]EETGEFLPIQPAQHIQTDTSGSASYSQVAHIPK	WFO	28	1.53355
QKKLEKERQEQLQKEQEKAFFAQFQLDEETGE[WFO]LPIQPAQHIQTDTSGSASYSQVAHIPK	WFO	34	1.67908
QKKLEKERQEQLQKEQEKAFFAQF[CKM]LDEETGEFLPIQPAQHIQTDTSGSASYSQVAHIPK	CKM	26	1.64697
QKKLEKERQEQLQKEQEKAFFAQFQ[CKM]DEETGEFLPIQPAQHIQTDTSGSASYSQVAHIPK	CKM	27	1.66716
QKKLEKERQEQLQKEQEKAFFAQFQL[CKM]EETGEFLPIQPAQHIQTDTSGSASYSQVAHIPK	CKM	28	1.60628
QKKLEKERQEQLQKEQEKAFFAQFQLDEETGE[CKM]LPIQPAQHIQTDTSGSASYSQVAHIPK	CKM	34	1.72671
QKKLEKERQEQLQKEQEKAFFAQF[J15]LDEETGEFLPIQPAQHIQTDTSGSASYSQVAHIPK	J15	26	1.44679
QKKLEKERQEQLQKEQEKAFFAQFQ[J15]DEETGEFLPIQPAQHIQTDTSGSASYSQVAHIPK	J15	27	1.50695
QKKLEKERQEQLQKEQEKAFFAQFQL[J15]EETGEFLPIQPAQHIQTDTSGSASYSQVAHIPK	J15	28	1.45745
QKKLEKERQEQLQKEQEKAFFAQFQLDEETGE[J15]LPIQPAQHIQTDTSGSASYSQVAHIPK	J15	34	1.62504
QKKLEKERQEQLQKEQEKAFFAQF[OVZ]LDEETGEFLPIQPAQHIQTDTSGSASYSQVAHIPK	OVZ	26	1.61701
QKKLEKERQEQLQKEQEKAFFAQFQ[OVZ]DEETGEFLPIQPAQHIQTDTSGSASYSQVAHIPK	OVZ	27	1.88998
QKKLEKERQEQLQKEQEKAFFAQFQL[OVZ]EETGEFLPIQPAQHIQTDTSGSASYSQVAHIPK	OVZ	28	1.54638
QKKLEKERQEQLQKEQEKAFFAQFQLDEETGE[OVZ]LPIQPAQHIQTDTSGSASYSQVAHIPK	OVZ	34	1.7579
QKKLEKERQEQLQKEQEKAFFAQF[LZ2]LDEETGEFLPIQPAQHIQTDTSGSASYSQVAHIPK	LZ2	26	1.49245
QKKLEKERQEQLQKEQEKAFFAQFQ[LZ2]DEETGEFLPIQPAQHIQTDTSGSASYSQVAHIPK	LZ2	27	1.54033
QKKLEKERQEQLQKEQEKAFFAQFQL[LZ2]EETGEFLPIQPAQHIQTDTSGSASYSQVAHIPK	LZ2	28	1.48563
QKKLEKERQEQLQKEQEKAFFAQFQLDEETGE[LZ2]LPIQPAQHIQTDTSGSASYSQVAHIPK	LZ2	34	1.6473
QKKLEKERQEQLQKEQEKAFFAQF[GX3]LDEETGEFLPIQPAQHIQTDTSGSASYSQVAHIPK	GX3	26	1.71367
QKKLEKERQEQLQKEQEKAFFAQFQ[GX3]DEETGEFLPIQPAQHIQTDTSGSASYSQVAHIPK	GX3	27	1.98072
QKKLEKERQEQLQKEQEKAFFAQFQL[GX3]EETGEFLPIQPAQHIQTDTSGSASYSQVAHIPK	GX3	28	1.61015
QKKLEKERQEQLQKEQEKAFFAQFQLDEETGE[GX3]LPIQPAQHIQTDTSGSASYSQVAHIPK	GX3	34	1.80239
QKKLEKERQEQLQKEQEKAFFAQF[Z7W]LDEETGEFLPIQPAQHIQTDTSGSASYSQVAHIPK	Z7W	26	1.12496
QKKLEKERQEQLQKEQEKAFFAQFQ[Z7W]DEETGEFLPIQPAQHIQTDTSGSASYSQVAHIPK	Z7W	27	1.23512
QKKLEKERQEQLQKEQEKAFFAQFQL[Z7W]EETGEFLPIQPAQHIQTDTSGSASYSQVAHIPK	Z7W	28	1.20813
QKKLEKERQEQLQKEQEKAFFAQFQLDEETGE[Z7W]LPIQPAQHIQTDTSGSASYSQVAHIPK	Z7W	34	1.3661
QKKLEKERQEQLQKEQEKAFFAQF[G1I]LDEETGEFLPIQPAQHIQTDTSGSASYSQVAHIPK	G1I	26	1.59493
QKKLEKERQEQLQKEQEKAFFAQFQ[G1I]DEETGEFLPIQPAQHIQTDTSGSASYSQVAHIPK	G1I	27	1.62393
QKKLEKERQEQLQKEQEKAFFAQFQL[G1I]EETGEFLPIQPAQHIQTDTSGSASYSQVAHIPK	G1I	28	1.56604
QKKLEKERQEQLQKEQEKAFFAQFQLDEETGE[G1I]LPIQPAQHIQTDTSGSASYSQVAHIPK	G1I	34	1.70456
QKKLEKERQEQLQKEQEKAFFAQF[05N]LDEETGEFLPIQPAQHIQTDTSGSASYSQVAHIPK	05N	26	1.63857
QKKLEKERQEQLQKEQEKAFFAQFQ[05N]DEETGEFLPIQPAQHIQTDTSGSASYSQVAHIPK	05N	27	1.74857
QKKLEKERQEQLQKEQEKAFFAQFQL[05N]EETGEFLPIQPAQHIQTDTSGSASYSQVAHIPK	05N	28	1.5802
QKKLEKERQEQLQKEQEKAFFAQFQLDEETGE[05N]LPIQPAQHIQTDTSGSASYSQVAHIPK	05N	34	1.68824
QKKLEKERQEQLQKEQEKAFFAQF[3SJ]LDEETGEFLPIQPAQHIQTDTSGSASYSQVAHIPK	3SJ	26	1.49864
QKKLEKERQEQLQKEQEKAFFAQFQ[3SJ]DEETGEFLPIQPAQHIQTDTSGSASYSQVAHIPK	3SJ	27	1.54665
QKKLEKERQEQLQKEQEKAFFAQFQL[3SJ]EETGEFLPIQPAQHIQTDTSGSASYSQVAHIPK	3SJ	28	1.49498
QKKLEKERQEQLQKEQEKAFFAQFQLDEETGE[3SJ]LPIQPAQHIQTDTSGSASYSQVAHIPK	3SJ	34	1.65098
QKKLEKERQEQLQKEQEKAFFAQF[3UT]LDEETGEFLPIQPAQHIQTDTSGSASYSQVAHIPK	3UT	26	1.60829
QKKLEKERQEQLQKEQEKAFFAQFQ[3UT]DEETGEFLPIQPAQHIQTDTSGSASYSQVAHIPK	3UT	27	1.85731
QKKLEKERQEQLQKEQEKAFFAQFQL[3UT]EETGEFLPIQPAQHIQTDTSGSASYSQVAHIPK	3UT	28	1.51975
QKKLEKERQEQLQKEQEKAFFAQFQLDEETGE[3UT]LPIQPAQHIQTDTSGSASYSQVAHIPK	3UT	34	1.74103
QKKLEKERQEQLQKEQEKAFFAQF[SE1]LDEETGEFLPIQPAQHIQTDTSGSASYSQVAHIPK	SE1	26	1.43627
QKKLEKERQEQLQKEQEKAFFAQFQ[SE1]DEETGEFLPIQPAQHIQTDTSGSASYSQVAHIPK	SE1	27	1.49776
QKKLEKERQEQLQKEQEKAFFAQFQL[SE1]EETGEFLPIQPAQHIQTDTSGSASYSQVAHIPK	SE1	28	1.45028
QKKLEKERQEQLQKEQEKAFFAQFQLDEETGE[SE1]LPIQPAQHIQTDTSGSASYSQVAHIPK	SE1	34	1.61925
QKKLEKERQEQLQKEQEKAFFAQF[R9V]LDEETGEFLPIQPAQHIQTDTSGSASYSQVAHIPK	R9V	26	1.46283
QKKLEKERQEQLQKEQEKAFFAQFQ[R9V]DEETGEFLPIQPAQHIQTDTSGSASYSQVAHIPK	R9V	27	1.52089
QKKLEKERQEQLQKEQEKAFFAQFQL[R9V]EETGEFLPIQPAQHIQTDTSGSASYSQVAHIPK	R9V	28	1.46834
QKKLEKERQEQLQKEQEKAFFAQFQLDEETGE[R9V]LPIQPAQHIQTDTSGSASYSQVAHIPK	R9V	34	1.63383
QKKLEKERQEQLQKEQEKAFFAQF[IL9]LDEETGEFLPIQPAQHIQTDTSGSASYSQVAHIPK	IL9	26	1.42885
QKKLEKERQEQLQKEQEKAFFAQFQ[IL9]DEETGEFLPIQPAQHIQTDTSGSASYSQVAHIPK	IL9	27	1.71231
QKKLEKERQEQLQKEQEKAFFAQFQL[IL9]EETGEFLPIQPAQHIQTDTSGSASYSQVAHIPK	IL9	28	1.38738
QKKLEKERQEQLQKEQEKAFFAQFQLDEETGE[IL9]LPIQPAQHIQTDTSGSASYSQVAHIPK	IL9	34	1.68317
QKKLEKERQEQLQKEQEKAFFAQF[3RB]LDEETGEFLPIQPAQHIQTDTSGSASYSQVAHIPK	3RB	26	1.49276
QKKLEKERQEQLQKEQEKAFFAQFQ[3RB]DEETGEFLPIQPAQHIQTDTSGSASYSQVAHIPK	3RB	27	1.54286
QKKLEKERQEQLQKEQEKAFFAQFQL[3RB]EETGEFLPIQPAQHIQTDTSGSASYSQVAHIPK	3RB	28	1.49043
QKKLEKERQEQLQKEQEKAFFAQFQLDEETGE[3RB]LPIQPAQHIQTDTSGSASYSQVAHIPK	3RB	34	1.64853
QKKLEKERQEQLQKEQEKAFFAQF[O24]LDEETGEFLPIQPAQHIQTDTSGSASYSQVAHIPK	O24	26	1.36133
QKKLEKERQEQLQKEQEKAFFAQFQ[O24]DEETGEFLPIQPAQHIQTDTSGSASYSQVAHIPK	O24	27	1.43133
QKKLEKERQEQLQKEQEKAFFAQFQL[O24]EETGEFLPIQPAQHIQTDTSGSASYSQVAHIPK	O24	28	1.37849
QKKLEKERQEQLQKEQEKAFFAQFQLDEETGE[O24]LPIQPAQHIQTDTSGSASYSQVAHIPK	O24	34	1.55208
QKKLEKERQEQLQKEQEKAFFAQF[NQ4]LDEETGEFLPIQPAQHIQTDTSGSASYSQVAHIPK	NQ4	26	1.61736
QKKLEKERQEQLQKEQEKAFFAQFQ[NQ4]DEETGEFLPIQPAQHIQTDTSGSASYSQVAHIPK	NQ4	27	1.64257
QKKLEKERQEQLQKEQEKAFFAQFQL[NQ4]EETGEFLPIQPAQHIQTDTSGSASYSQVAHIPK	NQ4	28	1.58546
QKKLEKERQEQLQKEQEKAFFAQFQLDEETGE[NQ4]LPIQPAQHIQTDTSGSASYSQVAHIPK	NQ4	34	1.71579
QKKLEKERQEQLQKEQEKAFFAQF[0VE]LDEETGEFLPIQPAQHIQTDTSGSASYSQVAHIPK	0VE	26	1.7279
QKKLEKERQEQLQKEQEKAFFAQFQ[0VE]DEETGEFLPIQPAQHIQTDTSGSASYSQVAHIPK	0VE	27	1.9945
QKKLEKERQEQLQKEQEKAFFAQFQL[0VE]EETGEFLPIQPAQHIQTDTSGSASYSQVAHIPK	0VE	28	1.61906
QKKLEKERQEQLQKEQEKAFFAQFQLDEETGE[0VE]LPIQPAQHIQTDTSGSASYSQVAHIPK	0VE	34	1.81354
QKKLEKERQEQLQKEQEKAFFAQF[JTO]LDEETGEFLPIQPAQHIQTDTSGSASYSQVAHIPK	JTO	26	1.33798
QKKLEKERQEQLQKEQEKAFFAQFQ[JTO]DEETGEFLPIQPAQHIQTDTSGSASYSQVAHIPK	JTO	27	1.41535
QKKLEKERQEQLQKEQEKAFFAQFQL[JTO]EETGEFLPIQPAQHIQTDTSGSASYSQVAHIPK	JTO	28	1.35981
QKKLEKERQEQLQKEQEKAFFAQFQLDEETGE[JTO]LPIQPAQHIQTDTSGSASYSQVAHIPK	JTO	34	1.53143
QKKLEKERQEQLQKEQEKAFFAQF[DMT]LDEETGEFLPIQPAQHIQTDTSGSASYSQVAHIPK	DMT	26	1.18736
QKKLEKERQEQLQKEQEKAFFAQFQ[DMT]DEETGEFLPIQPAQHIQTDTSGSASYSQVAHIPK	DMT	27	1.27551
QKKLEKERQEQLQKEQEKAFFAQFQL[DMT]EETGEFLPIQPAQHIQTDTSGSASYSQVAHIPK	DMT	28	1.24249
QKKLEKERQEQLQKEQEKAFFAQFQLDEETGE[DMT]LPIQPAQHIQTDTSGSASYSQVAHIPK	DMT	34	1.40594
QKKLEKERQEQLQKEQEKAFFAQF[SWU]LDEETGEFLPIQPAQHIQTDTSGSASYSQVAHIPK	SWU	26	1.3387
QKKLEKERQEQLQKEQEKAFFAQFQ[SWU]DEETGEFLPIQPAQHIQTDTSGSASYSQVAHIPK	SWU	27	1.41584
QKKLEKERQEQLQKEQEKAFFAQFQL[SWU]EETGEFLPIQPAQHIQTDTSGSASYSQVAHIPK	SWU	28	1.36037
QKKLEKERQEQLQKEQEKAFFAQFQLDEETGE[SWU]LPIQPAQHIQTDTSGSASYSQVAHIPK	SWU	34	1.53205
QKKLEKERQEQLQKEQEKAFFAQF[XA4]LDEETGEFLPIQPAQHIQTDTSGSASYSQVAHIPK	XA4	26	1.46568
QKKLEKERQEQLQKEQEKAFFAQFQ[XA4]DEETGEFLPIQPAQHIQTDTSGSASYSQVAHIPK	XA4	27	1.52336
QKKLEKERQEQLQKEQEKAFFAQFQL[XA4]EETGEFLPIQPAQHIQTDTSGSASYSQVAHIPK	XA4	28	1.47027
QKKLEKERQEQLQKEQEKAFFAQFQLDEETGE[XA4]LPIQPAQHIQTDTSGSASYSQVAHIPK	XA4	34	1.63559
QKKLEKERQEQLQKEQEKAFFAQF[NHQ]LDEETGEFLPIQPAQHIQTDTSGSASYSQVAHIPK	NHQ	26	1.43314
QKKLEKERQEQLQKEQEKAFFAQFQ[NHQ]DEETGEFLPIQPAQHIQTDTSGSASYSQVAHIPK	NHQ	27	1.49476
QKKLEKERQEQLQKEQEKAFFAQFQL[NHQ]EETGEFLPIQPAQHIQTDTSGSASYSQVAHIPK	NHQ	28	1.44793
QKKLEKERQEQLQKEQEKAFFAQFQLDEETGE[NHQ]LPIQPAQHIQTDTSGSASYSQVAHIPK	NHQ	34	1.61736
QKKLEKERQEQLQKEQEKAFFAQF[4HW]LDEETGEFLPIQPAQHIQTDTSGSASYSQVAHIPK	4HW	26	1.29299
QKKLEKERQEQLQKEQEKAFFAQFQ[4HW]DEETGEFLPIQPAQHIQTDTSGSASYSQVAHIPK	4HW	27	1.37806
QKKLEKERQEQLQKEQEKAFFAQFQL[4HW]EETGEFLPIQPAQHIQTDTSGSASYSQVAHIPK	4HW	28	1.3238
QKKLEKERQEQLQKEQEKAFFAQFQLDEETGE[4HW]LPIQPAQHIQTDTSGSASYSQVAHIPK	4HW	34	1.49164
QKKLEKERQEQLQKEQEKAFFAQF[H90]LDEETGEFLPIQPAQHIQTDTSGSASYSQVAHIPK	H90	26	1.45943
QKKLEKERQEQLQKEQEKAFFAQFQ[H90]DEETGEFLPIQPAQHIQTDTSGSASYSQVAHIPK	H90	27	1.51794
QKKLEKERQEQLQKEQEKAFFAQFQL[H90]EETGEFLPIQPAQHIQTDTSGSASYSQVAHIPK	H90	28	1.46603
QKKLEKERQEQLQKEQEKAFFAQFQLDEETGE[H90]LPIQPAQHIQTDTSGSASYSQVAHIPK	H90	34	1.63196
QKKLEKERQEQLQKEQEKAFFAQF[F6X]LDEETGEFLPIQPAQHIQTDTSGSASYSQVAHIPK	F6X	26	1.39197
QKKLEKERQEQLQKEQEKAFFAQFQ[F6X]DEETGEFLPIQPAQHIQTDTSGSASYSQVAHIPK	F6X	27	1.4563
QKKLEKERQEQLQKEQEKAFFAQFQL[F6X]EETGEFLPIQPAQHIQTDTSGSASYSQVAHIPK	F6X	28	1.4077
QKKLEKERQEQLQKEQEKAFFAQFQLDEETGE[F6X]LPIQPAQHIQTDTSGSASYSQVAHIPK	F6X	34	1.58436
QKKLEKERQEQLQKEQEKAFFAQF[R6Z]LDEETGEFLPIQPAQHIQTDTSGSASYSQVAHIPK	R6Z	26	1.23668
QKKLEKERQEQLQKEQEKAFFAQFQ[R6Z]DEETGEFLPIQPAQHIQTDTSGSASYSQVAHIPK	R6Z	27	1.33485
QKKLEKERQEQLQKEQEKAFFAQFQL[R6Z]EETGEFLPIQPAQHIQTDTSGSASYSQVAHIPK	R6Z	28	1.2847
QKKLEKERQEQLQKEQEKAFFAQFQLDEETGE[R6Z]LPIQPAQHIQTDTSGSASYSQVAHIPK	R6Z	34	1.44842
QKKLEKERQEQLQKEQEKAFFAQF[7YV]LDEETGEFLPIQPAQHIQTDTSGSASYSQVAHIPK	7YV	26	1.57669
QKKLEKERQEQLQKEQEKAFFAQFQ[7YV]DEETGEFLPIQPAQHIQTDTSGSASYSQVAHIPK	7YV	27	1.60878
QKKLEKERQEQLQKEQEKAFFAQFQL[7YV]EETGEFLPIQPAQHIQTDTSGSASYSQVAHIPK	7YV	28	1.55088
QKKLEKERQEQLQKEQEKAFFAQFQLDEETGE[7YV]LPIQPAQHIQTDTSGSASYSQVAHIPK	7YV	34	1.6925
QKKLEKERQEQLQKEQEKAFFAQF[E8Z]LDEETGEFLPIQPAQHIQTDTSGSASYSQVAHIPK	E8Z	26	1.2263
QKKLEKERQEQLQKEQEKAFFAQFQ[E8Z]DEETGEFLPIQPAQHIQTDTSGSASYSQVAHIPK	E8Z	27	1.32668
QKKLEKERQEQLQKEQEKAFFAQFQL[E8Z]EETGEFLPIQPAQHIQTDTSGSASYSQVAHIPK	E8Z	28	1.27779
QKKLEKERQEQLQKEQEKAFFAQFQLDEETGE[E8Z]LPIQPAQHIQTDTSGSASYSQVAHIPK	E8Z	34	1.44077
QKKLEKERQEQLQKEQEKAFFAQF[I8N]LDEETGEFLPIQPAQHIQTDTSGSASYSQVAHIPK	I8N	26	1.48265
QKKLEKERQEQLQKEQEKAFFAQFQ[I8N]DEETGEFLPIQPAQHIQTDTSGSASYSQVAHIPK	I8N	27	1.53637
QKKLEKERQEQLQKEQEKAFFAQFQL[I8N]EETGEFLPIQPAQHIQTDTSGSASYSQVAHIPK	I8N	28	1.48261
QKKLEKERQEQLQKEQEKAFFAQFQLDEETGE[I8N]LPIQPAQHIQTDTSGSASYSQVAHIPK	I8N	34	1.64432
QKKLEKERQEQLQKEQEKAFFAQF[NYD]LDEETGEFLPIQPAQHIQTDTSGSASYSQVAHIPK	NYD	26	1.69344
QKKLEKERQEQLQKEQEKAFFAQFQ[NYD]DEETGEFLPIQPAQHIQTDTSGSASYSQVAHIPK	NYD	27	1.82575
QKKLEKERQEQLQKEQEKAFFAQFQL[NYD]EETGEFLPIQPAQHIQTDTSGSASYSQVAHIPK	NYD	28	1.62852
QKKLEKERQEQLQKEQEKAFFAQFQLDEETGE[NYD]LPIQPAQHIQTDTSGSASYSQVAHIPK	NYD	34	1.7302
QKKLEKERQEQLQKEQEKAFFAQF[2JD]LDEETGEFLPIQPAQHIQTDTSGSASYSQVAHIPK	2JD	26	1.5948
QKKLEKERQEQLQKEQEKAFFAQFQ[2JD]DEETGEFLPIQPAQHIQTDTSGSASYSQVAHIPK	2JD	27	1.62382
QKKLEKERQEQLQKEQEKAFFAQFQL[2JD]EETGEFLPIQPAQHIQTDTSGSASYSQVAHIPK	2JD	28	1.56592
QKKLEKERQEQLQKEQEKAFFAQFQLDEETGE[2JD]LPIQPAQHIQTDTSGSASYSQVAHIPK	2JD	34	1.70447
QKKLEKERQEQLQKEQEKAFFAQF[YJ6]LDEETGEFLPIQPAQHIQTDTSGSASYSQVAHIPK	YJ6	26	1.60624
QKKLEKERQEQLQKEQEKAFFAQFQ[YJ6]DEETGEFLPIQPAQHIQTDTSGSASYSQVAHIPK	YJ6	27	1.63332
QKKLEKERQEQLQKEQEKAFFAQFQL[YJ6]EETGEFLPIQPAQHIQTDTSGSASYSQVAHIPK	YJ6	28	1.57543
QKKLEKERQEQLQKEQEKAFFAQFQLDEETGE[YJ6]LPIQPAQHIQTDTSGSASYSQVAHIPK	YJ6	34	1.71168
QKKLEKERQEQLQKEQEKAFFAQF[47I]LDEETGEFLPIQPAQHIQTDTSGSASYSQVAHIPK	47I	26	1.41147
QKKLEKERQEQLQKEQEKAFFAQFQ[47I]DEETGEFLPIQPAQHIQTDTSGSASYSQVAHIPK	47I	27	1.46958
QKKLEKERQEQLQKEQEKAFFAQFQL[47I]EETGEFLPIQPAQHIQTDTSGSASYSQVAHIPK	47I	28	1.42124
QKKLEKERQEQLQKEQEKAFFAQFQLDEETGE[47I]LPIQPAQHIQTDTSGSASYSQVAHIPK	47I	34	1.59806
QKKLEKERQEQLQKEQEKAFFAQF[KDF]LDEETGEFLPIQPAQHIQTDTSGSASYSQVAHIPK	KDF	26	1.52469
QKKLEKERQEQLQKEQEKAFFAQFQ[KDF]DEETGEFLPIQPAQHIQTDTSGSASYSQVAHIPK	KDF	27	1.56558
QKKLEKERQEQLQKEQEKAFFAQFQL[KDF]EETGEFLPIQPAQHIQTDTSGSASYSQVAHIPK	KDF	28	1.51275
QKKLEKERQEQLQKEQEKAFFAQFQLDEETGE[KDF]LPIQPAQHIQTDTSGSASYSQVAHIPK	KDF	34	1.66325
QKKLEKERQEQLQKEQEKAFFAQF[9NJ]LDEETGEFLPIQPAQHIQTDTSGSASYSQVAHIPK	9NJ	26	1.27557
QKKLEKERQEQLQKEQEKAFFAQFQ[9NJ]DEETGEFLPIQPAQHIQTDTSGSASYSQVAHIPK	9NJ	27	1.3635
QKKLEKERQEQLQKEQEKAFFAQFQL[9NJ]EETGEFLPIQPAQHIQTDTSGSASYSQVAHIPK	9NJ	28	1.31063
QKKLEKERQEQLQKEQEKAFFAQFQLDEETGE[9NJ]LPIQPAQHIQTDTSGSASYSQVAHIPK	9NJ	34	1.47707
QKKLEKERQEQLQKEQEKAFFAQF[371]LDEETGEFLPIQPAQHIQTDTSGSASYSQVAHIPK	371	26	1.36027
QKKLEKERQEQLQKEQEKAFFAQFQ[371]DEETGEFLPIQPAQHIQTDTSGSASYSQVAHIPK	371	27	1.4306
QKKLEKERQEQLQKEQEKAFFAQFQL[371]EETGEFLPIQPAQHIQTDTSGSASYSQVAHIPK	371	28	1.37764
QKKLEKERQEQLQKEQEKAFFAQFQLDEETGE[371]LPIQPAQHIQTDTSGSASYSQVAHIPK	371	34	1.55114
QKKLEKERQEQLQKEQEKAFFAQF[6NT]LDEETGEFLPIQPAQHIQTDTSGSASYSQVAHIPK	6NT	26	1.39265
QKKLEKERQEQLQKEQEKAFFAQFQ[6NT]DEETGEFLPIQPAQHIQTDTSGSASYSQVAHIPK	6NT	27	1.45317
QKKLEKERQEQLQKEQEKAFFAQFQL[6NT]EETGEFLPIQPAQHIQTDTSGSASYSQVAHIPK	6NT	28	1.40242
QKKLEKERQEQLQKEQEKAFFAQFQLDEETGE[6NT]LPIQPAQHIQTDTSGSASYSQVAHIPK	6NT	34	1.57917
QKKLEKERQEQLQKEQEKAFFAQF[Y3A]LDEETGEFLPIQPAQHIQTDTSGSASYSQVAHIPK	Y3A	26	1.04689
QKKLEKERQEQLQKEQEKAFFAQFQ[Y3A]DEETGEFLPIQPAQHIQTDTSGSASYSQVAHIPK	Y3A	27	1.168
QKKLEKERQEQLQKEQEKAFFAQFQL[Y3A]EETGEFLPIQPAQHIQTDTSGSASYSQVAHIPK	Y3A	28	1.14116
QKKLEKERQEQLQKEQEKAFFAQFQLDEETGE[Y3A]LPIQPAQHIQTDTSGSASYSQVAHIPK	Y3A	34	1.31029
QKKLEKERQEQLQKEQEKAFFAQF[PTC]LDEETGEFLPIQPAQHIQTDTSGSASYSQVAHIPK	PTC	26	1.63494
QKKLEKERQEQLQKEQEKAFFAQFQ[PTC]DEETGEFLPIQPAQHIQTDTSGSASYSQVAHIPK	PTC	27	1.78541
QKKLEKERQEQLQKEQEKAFFAQFQL[PTC]EETGEFLPIQPAQHIQTDTSGSASYSQVAHIPK	PTC	28	1.59833
QKKLEKERQEQLQKEQEKAFFAQFQLDEETGE[PTC]LPIQPAQHIQTDTSGSASYSQVAHIPK	PTC	34	1.72228
QKKLEKERQEQLQKEQEKAFFAQF[30Y]LDEETGEFLPIQPAQHIQTDTSGSASYSQVAHIPK	30Y	26	1.68139
QKKLEKERQEQLQKEQEKAFFAQFQ[30Y]DEETGEFLPIQPAQHIQTDTSGSASYSQVAHIPK	30Y	27	1.95351
QKKLEKERQEQLQKEQEKAFFAQFQL[30Y]EETGEFLPIQPAQHIQTDTSGSASYSQVAHIPK	30Y	28	1.59031
QKKLEKERQEQLQKEQEKAFFAQFQLDEETGE[30Y]LPIQPAQHIQTDTSGSASYSQVAHIPK	30Y	34	1.78408
QKKLEKERQEQLQKEQEKAFFAQF[E46]LDEETGEFLPIQPAQHIQTDTSGSASYSQVAHIPK	E46	26	1.51547
QKKLEKERQEQLQKEQEKAFFAQFQ[E46]DEETGEFLPIQPAQHIQTDTSGSASYSQVAHIPK	E46	27	1.55792
QKKLEKERQEQLQKEQEKAFFAQFQL[E46]EETGEFLPIQPAQHIQTDTSGSASYSQVAHIPK	E46	28	1.50623
QKKLEKERQEQLQKEQEKAFFAQFQLDEETGE[E46]LPIQPAQHIQTDTSGSASYSQVAHIPK	E46	34	1.65829
QKKLEKERQEQLQKEQEKAFFAQF[KQ6]LDEETGEFLPIQPAQHIQTDTSGSASYSQVAHIPK	KQ6	26	1.58503
QKKLEKERQEQLQKEQEKAFFAQFQ[KQ6]DEETGEFLPIQPAQHIQTDTSGSASYSQVAHIPK	KQ6	27	1.61571
QKKLEKERQEQLQKEQEKAFFAQFQL[KQ6]EETGEFLPIQPAQHIQTDTSGSASYSQVAHIPK	KQ6	28	1.55781
QKKLEKERQEQLQKEQEKAFFAQFQLDEETGE[KQ6]LPIQPAQHIQTDTSGSASYSQVAHIPK	KQ6	34	1.69802
QKKLEKERQEQLQKEQEKAFFAQF[3FP]LDEETGEFLPIQPAQHIQTDTSGSASYSQVAHIPK	3FP	26	1.31464
QKKLEKERQEQLQKEQEKAFFAQFQ[3FP]DEETGEFLPIQPAQHIQTDTSGSASYSQVAHIPK	3FP	27	1.39722
QKKLEKERQEQLQKEQEKAFFAQFQL[3FP]EETGEFLPIQPAQHIQTDTSGSASYSQVAHIPK	3FP	28	1.34114
QKKLEKERQEQLQKEQEKAFFAQFQLDEETGE[3FP]LPIQPAQHIQTDTSGSASYSQVAHIPK	3FP	34	1.5108
QKKLEKERQEQLQKEQEKAFFAQF[34E]LDEETGEFLPIQPAQHIQTDTSGSASYSQVAHIPK	34E	26	1.62394
QKKLEKERQEQLQKEQEKAFFAQFQ[34E]DEETGEFLPIQPAQHIQTDTSGSASYSQVAHIPK	34E	27	1.89829
QKKLEKERQEQLQKEQEKAFFAQFQL[34E]EETGEFLPIQPAQHIQTDTSGSASYSQVAHIPK	34E	28	1.55231
QKKLEKERQEQLQKEQEKAFFAQFQLDEETGE[34E]LPIQPAQHIQTDTSGSASYSQVAHIPK	34E	34	1.76045
QKKLEKERQEQLQKEQEKAFFAQF[YQC]LDEETGEFLPIQPAQHIQTDTSGSASYSQVAHIPK	YQC	26	1.6737
QKKLEKERQEQLQKEQEKAFFAQFQ[YQC]DEETGEFLPIQPAQHIQTDTSGSASYSQVAHIPK	YQC	27	1.82714
QKKLEKERQEQLQKEQEKAFFAQFQL[YQC]EETGEFLPIQPAQHIQTDTSGSASYSQVAHIPK	YQC	28	1.62397
QKKLEKERQEQLQKEQEKAFFAQFQLDEETGE[YQC]LPIQPAQHIQTDTSGSASYSQVAHIPK	YQC	34	1.73658
QKKLEKERQEQLQKEQEKAFFAQF[RCM]LDEETGEFLPIQPAQHIQTDTSGSASYSQVAHIPK	RCM	26	1.66592
QKKLEKERQEQLQKEQEKAFFAQFQ[RCM]DEETGEFLPIQPAQHIQTDTSGSASYSQVAHIPK	RCM	27	1.9215
QKKLEKERQEQLQKEQEKAFFAQFQL[RCM]EETGEFLPIQPAQHIQTDTSGSASYSQVAHIPK	RCM	28	1.57158
QKKLEKERQEQLQKEQEKAFFAQFQLDEETGE[RCM]LPIQPAQHIQTDTSGSASYSQVAHIPK	RCM	34	1.7623
QKKLEKERQEQLQKEQEKAFFAQF[OPY]LDEETGEFLPIQPAQHIQTDTSGSASYSQVAHIPK	OPY	26	1.38132
QKKLEKERQEQLQKEQEKAFFAQFQ[OPY]DEETGEFLPIQPAQHIQTDTSGSASYSQVAHIPK	OPY	27	1.44719
QKKLEKERQEQLQKEQEKAFFAQFQL[OPY]EETGEFLPIQPAQHIQTDTSGSASYSQVAHIPK	OPY	28	1.39704
QKKLEKERQEQLQKEQEKAFFAQFQLDEETGE[OPY]LPIQPAQHIQTDTSGSASYSQVAHIPK	OPY	34	1.57258
QKKLEKERQEQLQKEQEKAFFAQF[12P]LDEETGEFLPIQPAQHIQTDTSGSASYSQVAHIPK	12P	26	1.59714
QKKLEKERQEQLQKEQEKAFFAQFQ[12P]DEETGEFLPIQPAQHIQTDTSGSASYSQVAHIPK	12P	27	1.86792
QKKLEKERQEQLQKEQEKAFFAQFQL[12P]EETGEFLPIQPAQHIQTDTSGSASYSQVAHIPK	12P	28	1.52743
QKKLEKERQEQLQKEQEKAFFAQFQLDEETGE[12P]LPIQPAQHIQTDTSGSASYSQVAHIPK	12P	34	1.75056
QKKLEKERQEQLQKEQEKAFFAQF[YXH]LDEETGEFLPIQPAQHIQTDTSGSASYSQVAHIPK	YXH	26	1.4411
QKKLEKERQEQLQKEQEKAFFAQFQ[YXH]DEETGEFLPIQPAQHIQTDTSGSASYSQVAHIPK	YXH	27	1.50201
QKKLEKERQEQLQKEQEKAFFAQFQL[YXH]EETGEFLPIQPAQHIQTDTSGSASYSQVAHIPK	YXH	28	1.45359
QKKLEKERQEQLQKEQEKAFFAQFQLDEETGE[YXH]LPIQPAQHIQTDTSGSASYSQVAHIPK	YXH	34	1.62193
QKKLEKERQEQLQKEQEKAFFAQF[U8G]LDEETGEFLPIQPAQHIQTDTSGSASYSQVAHIPK	U8G	26	1.54321
QKKLEKERQEQLQKEQEKAFFAQFQ[U8G]DEETGEFLPIQPAQHIQTDTSGSASYSQVAHIPK	U8G	27	1.58096
QKKLEKERQEQLQKEQEKAFFAQFQL[U8G]EETGEFLPIQPAQHIQTDTSGSASYSQVAHIPK	U8G	28	1.52586
QKKLEKERQEQLQKEQEKAFFAQFQLDEETGE[U8G]LPIQPAQHIQTDTSGSASYSQVAHIPK	U8G	34	1.67322
QKKLEKERQEQLQKEQEKAFFAQF[WEK]LDEETGEFLPIQPAQHIQTDTSGSASYSQVAHIPK	WEK	26	1.63527
QKKLEKERQEQLQKEQEKAFFAQFQ[WEK]DEETGEFLPIQPAQHIQTDTSGSASYSQVAHIPK	WEK	27	1.91165
QKKLEKERQEQLQKEQEKAFFAQFQL[WEK]EETGEFLPIQPAQHIQTDTSGSASYSQVAHIPK	WEK	28	1.55981
QKKLEKERQEQLQKEQEKAFFAQFQLDEETGE[WEK]LPIQPAQHIQTDTSGSASYSQVAHIPK	WEK	34	1.76464
QKKLEKERQEQLQKEQEKAFFAQF[ZRJ]LDEETGEFLPIQPAQHIQTDTSGSASYSQVAHIPK	ZRJ	26	1.21944
QKKLEKERQEQLQKEQEKAFFAQFQ[ZRJ]DEETGEFLPIQPAQHIQTDTSGSASYSQVAHIPK	ZRJ	27	1.32048
QKKLEKERQEQLQKEQEKAFFAQFQL[ZRJ]EETGEFLPIQPAQHIQTDTSGSASYSQVAHIPK	ZRJ	28	1.27321
QKKLEKERQEQLQKEQEKAFFAQFQLDEETGE[ZRJ]LPIQPAQHIQTDTSGSASYSQVAHIPK	ZRJ	34	1.43572
QKKLEKERQEQLQKEQEKAFFAQF[0X9]LDEETGEFLPIQPAQHIQTDTSGSASYSQVAHIPK	0X9	26	1.45397
QKKLEKERQEQLQKEQEKAFFAQFQ[0X9]DEETGEFLPIQPAQHIQTDTSGSASYSQVAHIPK	0X9	27	1.51319
QKKLEKERQEQLQKEQEKAFFAQFQL[0X9]EETGEFLPIQPAQHIQTDTSGSASYSQVAHIPK	0X9	28	1.46233
QKKLEKERQEQLQKEQEKAFFAQFQLDEETGE[0X9]LPIQPAQHIQTDTSGSASYSQVAHIPK	0X9	34	1.62897
QKKLEKERQEQLQKEQEKAFFAQF[MPV]LDEETGEFLPIQPAQHIQTDTSGSASYSQVAHIPK	MPV	26	1.65838
QKKLEKERQEQLQKEQEKAFFAQFQ[MPV]DEETGEFLPIQPAQHIQTDTSGSASYSQVAHIPK	MPV	27	1.81064
QKKLEKERQEQLQKEQEKAFFAQFQL[MPV]EETGEFLPIQPAQHIQTDTSGSASYSQVAHIPK	MPV	28	1.61383
QKKLEKERQEQLQKEQEKAFFAQFQLDEETGE[MPV]LPIQPAQHIQTDTSGSASYSQVAHIPK	MPV	34	1.73092
QKKLEKERQEQLQKEQEKAFFAQF[M60]LDEETGEFLPIQPAQHIQTDTSGSASYSQVAHIPK	M60	26	1.64144
QKKLEKERQEQLQKEQEKAFFAQFQ[M60]DEETGEFLPIQPAQHIQTDTSGSASYSQVAHIPK	M60	27	1.893
QKKLEKERQEQLQKEQEKAFFAQFQL[M60]EETGEFLPIQPAQHIQTDTSGSASYSQVAHIPK	M60	28	1.55137
QKKLEKERQEQLQKEQEKAFFAQFQLDEETGE[M60]LPIQPAQHIQTDTSGSASYSQVAHIPK	M60	34	1.75326
QKKLEKERQEQLQKEQEKAFFAQF[BC8]LDEETGEFLPIQPAQHIQTDTSGSASYSQVAHIPK	BC8	26	1.47244
QKKLEKERQEQLQKEQEKAFFAQFQ[BC8]DEETGEFLPIQPAQHIQTDTSGSASYSQVAHIPK	BC8	27	1.53105
QKKLEKERQEQLQKEQEKAFFAQFQL[BC8]EETGEFLPIQPAQHIQTDTSGSASYSQVAHIPK	BC8	28	1.47923
QKKLEKERQEQLQKEQEKAFFAQFQLDEETGE[BC8]LPIQPAQHIQTDTSGSASYSQVAHIPK	BC8	34	1.63988
QKKLEKERQEQLQKEQEKAFFAQF[QX6]LDEETGEFLPIQPAQHIQTDTSGSASYSQVAHIPK	QX6	26	1.46468
QKKLEKERQEQLQKEQEKAFFAQFQ[QX6]DEETGEFLPIQPAQHIQTDTSGSASYSQVAHIPK	QX6	27	1.5225
QKKLEKERQEQLQKEQEKAFFAQFQL[QX6]EETGEFLPIQPAQHIQTDTSGSASYSQVAHIPK	QX6	28	1.46959
QKKLEKERQEQLQKEQEKAFFAQFQLDEETGE[QX6]LPIQPAQHIQTDTSGSASYSQVAHIPK	QX6	34	1.63495
QKKLEKERQEQLQKEQEKAFFAQF[5E4]LDEETGEFLPIQPAQHIQTDTSGSASYSQVAHIPK	50000	26	1.64312
QKKLEKERQEQLQKEQEKAFFAQFQ[5E4]DEETGEFLPIQPAQHIQTDTSGSASYSQVAHIPK	50000	27	1.91877
QKKLEKERQEQLQKEQEKAFFAQFQL[5E4]EETGEFLPIQPAQHIQTDTSGSASYSQVAHIPK	50000	28	1.565
QKKLEKERQEQLQKEQEKAFFAQFQLDEETGE[5E4]LPIQPAQHIQTDTSGSASYSQVAHIPK	50000	34	1.76754
QKKLEKERQEQLQKEQEKAFFAQF[O14]LDEETGEFLPIQPAQHIQTDTSGSASYSQVAHIPK	O14	26	1.32378
QKKLEKERQEQLQKEQEKAFFAQFQ[O14]DEETGEFLPIQPAQHIQTDTSGSASYSQVAHIPK	O14	27	1.40531
QKKLEKERQEQLQKEQEKAFFAQFQL[O14]EETGEFLPIQPAQHIQTDTSGSASYSQVAHIPK	O14	28	1.34845
QKKLEKERQEQLQKEQEKAFFAQFQLDEETGE[O14]LPIQPAQHIQTDTSGSASYSQVAHIPK	O14	34	1.51888
QKKLEKERQEQLQKEQEKAFFAQF[Y08]LDEETGEFLPIQPAQHIQTDTSGSASYSQVAHIPK	Y08	26	1.36859
QKKLEKERQEQLQKEQEKAFFAQFQ[Y08]DEETGEFLPIQPAQHIQTDTSGSASYSQVAHIPK	Y08	27	1.43631
QKKLEKERQEQLQKEQEKAFFAQFQL[Y08]EETGEFLPIQPAQHIQTDTSGSASYSQVAHIPK	Y08	28	1.38431
QKKLEKERQEQLQKEQEKAFFAQFQLDEETGE[Y08]LPIQPAQHIQTDTSGSASYSQVAHIPK	Y08	34	1.55851
QKKLEKERQEQLQKEQEKAFFAQF[JW8]LDEETGEFLPIQPAQHIQTDTSGSASYSQVAHIPK	JW8	26	1.62758
QKKLEKERQEQLQKEQEKAFFAQFQ[JW8]DEETGEFLPIQPAQHIQTDTSGSASYSQVAHIPK	JW8	27	1.88067
QKKLEKERQEQLQKEQEKAFFAQFQL[JW8]EETGEFLPIQPAQHIQTDTSGSASYSQVAHIPK	JW8	28	1.54
QKKLEKERQEQLQKEQEKAFFAQFQLDEETGE[JW8]LPIQPAQHIQTDTSGSASYSQVAHIPK	JW8	34	1.75007
QKKLEKERQEQLQKEQEKAFFAQF[92V]LDEETGEFLPIQPAQHIQTDTSGSASYSQVAHIPK	92V	26	1.47693
QKKLEKERQEQLQKEQEKAFFAQFQ[92V]DEETGEFLPIQPAQHIQTDTSGSASYSQVAHIPK	92V	27	1.7391
QKKLEKERQEQLQKEQEKAFFAQFQL[92V]EETGEFLPIQPAQHIQTDTSGSASYSQVAHIPK	92V	28	1.41311
QKKLEKERQEQLQKEQEKAFFAQFQLDEETGE[92V]LPIQPAQHIQTDTSGSASYSQVAHIPK	92V	34	1.70012
QKKLEKERQEQLQKEQEKAFFAQF[B4X]LDEETGEFLPIQPAQHIQTDTSGSASYSQVAHIPK	B4X	26	1.35935
QKKLEKERQEQLQKEQEKAFFAQFQ[B4X]DEETGEFLPIQPAQHIQTDTSGSASYSQVAHIPK	B4X	27	1.42997
QKKLEKERQEQLQKEQEKAFFAQFQL[B4X]EETGEFLPIQPAQHIQTDTSGSASYSQVAHIPK	B4X	28	1.37691
QKKLEKERQEQLQKEQEKAFFAQFQLDEETGE[B4X]LPIQPAQHIQTDTSGSASYSQVAHIPK	B4X	34	1.55033
QKKLEKERQEQLQKEQEKAFFAQF[XTQ]LDEETGEFLPIQPAQHIQTDTSGSASYSQVAHIPK	XTQ	26	1.59073
QKKLEKERQEQLQKEQEKAFFAQFQ[XTQ]DEETGEFLPIQPAQHIQTDTSGSASYSQVAHIPK	XTQ	27	1.62044
QKKLEKERQEQLQKEQEKAFFAQFQL[XTQ]EETGEFLPIQPAQHIQTDTSGSASYSQVAHIPK	XTQ	28	1.56255
QKKLEKERQEQLQKEQEKAFFAQFQLDEETGE[XTQ]LPIQPAQHIQTDTSGSASYSQVAHIPK	XTQ	34	1.70179
QKKLEKERQEQLQKEQEKAFFAQF[PGH]LDEETGEFLPIQPAQHIQTDTSGSASYSQVAHIPK	PGH	26	1.52378
QKKLEKERQEQLQKEQEKAFFAQFQ[PGH]DEETGEFLPIQPAQHIQTDTSGSASYSQVAHIPK	PGH	27	1.56483
QKKLEKERQEQLQKEQEKAFFAQFQL[PGH]EETGEFLPIQPAQHIQTDTSGSASYSQVAHIPK	PGH	28	1.51211
QKKLEKERQEQLQKEQEKAFFAQFQLDEETGE[PGH]LPIQPAQHIQTDTSGSASYSQVAHIPK	PGH	34	1.66276
QKKLEKERQEQLQKEQEKAFFAQF[GFA]LDEETGEFLPIQPAQHIQTDTSGSASYSQVAHIPK	GFA	26	1.6028
QKKLEKERQEQLQKEQEKAFFAQFQ[GFA]DEETGEFLPIQPAQHIQTDTSGSASYSQVAHIPK	GFA	27	1.63045
QKKLEKERQEQLQKEQEKAFFAQFQL[GFA]EETGEFLPIQPAQHIQTDTSGSASYSQVAHIPK	GFA	28	1.57255
QKKLEKERQEQLQKEQEKAFFAQFQLDEETGE[GFA]LPIQPAQHIQTDTSGSASYSQVAHIPK	GFA	34	1.70976
QKKLEKERQEQLQKEQEKAFFAQF[QX7]LDEETGEFLPIQPAQHIQTDTSGSASYSQVAHIPK	QX7	26	1.53182
QKKLEKERQEQLQKEQEKAFFAQFQ[QX7]DEETGEFLPIQPAQHIQTDTSGSASYSQVAHIPK	QX7	27	1.57151
QKKLEKERQEQLQKEQEKAFFAQFQL[QX7]EETGEFLPIQPAQHIQTDTSGSASYSQVAHIPK	QX7	28	1.5178
QKKLEKERQEQLQKEQEKAFFAQFQLDEETGE[QX7]LPIQPAQHIQTDTSGSASYSQVAHIPK	QX7	34	1.66709
QKKLEKERQEQLQKEQEKAFFAQF[HU2]LDEETGEFLPIQPAQHIQTDTSGSASYSQVAHIPK	HU2	26	1.06084
QKKLEKERQEQLQKEQEKAFFAQFQ[HU2]DEETGEFLPIQPAQHIQTDTSGSASYSQVAHIPK	HU2	27	1.17966
QKKLEKERQEQLQKEQEKAFFAQFQL[HU2]EETGEFLPIQPAQHIQTDTSGSASYSQVAHIPK	HU2	28	1.1547
QKKLEKERQEQLQKEQEKAFFAQFQLDEETGE[HU2]LPIQPAQHIQTDTSGSASYSQVAHIPK	HU2	34	1.32173
QKKLEKERQEQLQKEQEKAFFAQF[2XS]LDEETGEFLPIQPAQHIQTDTSGSASYSQVAHIPK	2XS	26	1.48006
QKKLEKERQEQLQKEQEKAFFAQFQ[2XS]DEETGEFLPIQPAQHIQTDTSGSASYSQVAHIPK	2XS	27	1.5347
QKKLEKERQEQLQKEQEKAFFAQFQL[2XS]EETGEFLPIQPAQHIQTDTSGSASYSQVAHIPK	2XS	28	1.4806
QKKLEKERQEQLQKEQEKAFFAQFQLDEETGE[2XS]LPIQPAQHIQTDTSGSASYSQVAHIPK	2XS	34	1.64324
QKKLEKERQEQLQKEQEKAFFAQF[DRM]LDEETGEFLPIQPAQHIQTDTSGSASYSQVAHIPK	DRM	26	1.55003
QKKLEKERQEQLQKEQEKAFFAQFQ[DRM]DEETGEFLPIQPAQHIQTDTSGSASYSQVAHIPK	DRM	27	1.81719
QKKLEKERQEQLQKEQEKAFFAQFQL[DRM]EETGEFLPIQPAQHIQTDTSGSASYSQVAHIPK	DRM	28	1.48444
QKKLEKERQEQLQKEQEKAFFAQFQLDEETGE[DRM]LPIQPAQHIQTDTSGSASYSQVAHIPK	DRM	34	1.73317
QKKLEKERQEQLQKEQEKAFFAQF[6TN]LDEETGEFLPIQPAQHIQTDTSGSASYSQVAHIPK	6TN	26	1.44095
QKKLEKERQEQLQKEQEKAFFAQFQ[6TN]DEETGEFLPIQPAQHIQTDTSGSASYSQVAHIPK	6TN	27	1.50188
QKKLEKERQEQLQKEQEKAFFAQFQL[6TN]EETGEFLPIQPAQHIQTDTSGSASYSQVAHIPK	6TN	28	1.45349
QKKLEKERQEQLQKEQEKAFFAQFQLDEETGE[6TN]LPIQPAQHIQTDTSGSASYSQVAHIPK	6TN	34	1.62184
QKKLEKERQEQLQKEQEKAFFAQF[QES]LDEETGEFLPIQPAQHIQTDTSGSASYSQVAHIPK	QES	26	1.21097
QKKLEKERQEQLQKEQEKAFFAQFQ[QES]DEETGEFLPIQPAQHIQTDTSGSASYSQVAHIPK	QES	27	1.31283
QKKLEKERQEQLQKEQEKAFFAQFQL[QES]EETGEFLPIQPAQHIQTDTSGSASYSQVAHIPK	QES	28	1.26757
QKKLEKERQEQLQKEQEKAFFAQFQLDEETGE[QES]LPIQPAQHIQTDTSGSASYSQVAHIPK	QES	34	1.42948
QKKLEKERQEQLQKEQEKAFFAQF[KYG]LDEETGEFLPIQPAQHIQTDTSGSASYSQVAHIPK	KYG	26	1.38482
QKKLEKERQEQLQKEQEKAFFAQFQ[KYG]DEETGEFLPIQPAQHIQTDTSGSASYSQVAHIPK	KYG	27	1.45232
QKKLEKERQEQLQKEQEKAFFAQFQL[KYG]EETGEFLPIQPAQHIQTDTSGSASYSQVAHIPK	KYG	28	1.40583
QKKLEKERQEQLQKEQEKAFFAQFQLDEETGE[KYG]LPIQPAQHIQTDTSGSASYSQVAHIPK	KYG	34	1.58006
QKKLEKERQEQLQKEQEKAFFAQF[VQA]LDEETGEFLPIQPAQHIQTDTSGSASYSQVAHIPK	VQA	26	1.52452
QKKLEKERQEQLQKEQEKAFFAQFQ[VQA]DEETGEFLPIQPAQHIQTDTSGSASYSQVAHIPK	VQA	27	1.56838
QKKLEKERQEQLQKEQEKAFFAQFQL[VQA]EETGEFLPIQPAQHIQTDTSGSASYSQVAHIPK	VQA	28	1.51656
QKKLEKERQEQLQKEQEKAFFAQFQLDEETGE[VQA]LPIQPAQHIQTDTSGSASYSQVAHIPK	VQA	34	1.66408
QKKLEKERQEQLQKEQEKAFFAQF[K7L]LDEETGEFLPIQPAQHIQTDTSGSASYSQVAHIPK	K7L	26	1.39573
QKKLEKERQEQLQKEQEKAFFAQFQ[K7L]DEETGEFLPIQPAQHIQTDTSGSASYSQVAHIPK	K7L	27	1.45952
QKKLEKERQEQLQKEQEKAFFAQFQL[K7L]EETGEFLPIQPAQHIQTDTSGSASYSQVAHIPK	K7L	28	1.41145
QKKLEKERQEQLQKEQEKAFFAQFQLDEETGE[K7L]LPIQPAQHIQTDTSGSASYSQVAHIPK	K7L	34	1.58851
QKKLEKERQEQLQKEQEKAFFAQF[ACP]LDEETGEFLPIQPAQHIQTDTSGSASYSQVAHIPK	ACP	26	1.28814
QKKLEKERQEQLQKEQEKAFFAQFQ[ACP]DEETGEFLPIQPAQHIQTDTSGSASYSQVAHIPK	ACP	27	1.37378
QKKLEKERQEQLQKEQEKAFFAQFQL[ACP]EETGEFLPIQPAQHIQTDTSGSASYSQVAHIPK	ACP	28	1.31993
QKKLEKERQEQLQKEQEKAFFAQFQLDEETGE[ACP]LPIQPAQHIQTDTSGSASYSQVAHIPK	ACP	34	1.48736
QKKLEKERQEQLQKEQEKAFFAQF[AMR]LDEETGEFLPIQPAQHIQTDTSGSASYSQVAHIPK	AMR	26	1.50379
QKKLEKERQEQLQKEQEKAFFAQFQ[AMR]DEETGEFLPIQPAQHIQTDTSGSASYSQVAHIPK	AMR	27	1.54995
QKKLEKERQEQLQKEQEKAFFAQFQL[AMR]EETGEFLPIQPAQHIQTDTSGSASYSQVAHIPK	AMR	28	1.49896
QKKLEKERQEQLQKEQEKAFFAQFQLDEETGE[AMR]LPIQPAQHIQTDTSGSASYSQVAHIPK	AMR	34	1.65313
QKKLEKERQEQLQKEQEKAFFAQF[LRO]LDEETGEFLPIQPAQHIQTDTSGSASYSQVAHIPK	LRO	26	1.49267
QKKLEKERQEQLQKEQEKAFFAQFQ[LRO]DEETGEFLPIQPAQHIQTDTSGSASYSQVAHIPK	LRO	27	1.54281
QKKLEKERQEQLQKEQEKAFFAQFQL[LRO]EETGEFLPIQPAQHIQTDTSGSASYSQVAHIPK	LRO	28	1.49036
QKKLEKERQEQLQKEQEKAFFAQFQLDEETGE[LRO]LPIQPAQHIQTDTSGSASYSQVAHIPK	LRO	34	1.64849
QKKLEKERQEQLQKEQEKAFFAQF[H5R]LDEETGEFLPIQPAQHIQTDTSGSASYSQVAHIPK	H5R	26	1.40148
QKKLEKERQEQLQKEQEKAFFAQFQ[H5R]DEETGEFLPIQPAQHIQTDTSGSASYSQVAHIPK	H5R	27	1.46443
QKKLEKERQEQLQKEQEKAFFAQFQL[H5R]EETGEFLPIQPAQHIQTDTSGSASYSQVAHIPK	H5R	28	1.4172
QKKLEKERQEQLQKEQEKAFFAQFQLDEETGE[H5R]LPIQPAQHIQTDTSGSASYSQVAHIPK	H5R	34	1.59351
QKKLEKERQEQLQKEQEKAFFAQF[JM9]LDEETGEFLPIQPAQHIQTDTSGSASYSQVAHIPK	JM9	26	1.48228
QKKLEKERQEQLQKEQEKAFFAQFQ[JM9]DEETGEFLPIQPAQHIQTDTSGSASYSQVAHIPK	JM9	27	1.53737
QKKLEKERQEQLQKEQEKAFFAQFQL[JM9]EETGEFLPIQPAQHIQTDTSGSASYSQVAHIPK	JM9	28	1.4868
QKKLEKERQEQLQKEQEKAFFAQFQLDEETGE[JM9]LPIQPAQHIQTDTSGSASYSQVAHIPK	JM9	34	1.64398
QKKLEKERQEQLQKEQEKAFFAQF[EBD]LDEETGEFLPIQPAQHIQTDTSGSASYSQVAHIPK	EBD	26	1.29123
QKKLEKERQEQLQKEQEKAFFAQFQ[EBD]DEETGEFLPIQPAQHIQTDTSGSASYSQVAHIPK	EBD	27	1.37652
QKKLEKERQEQLQKEQEKAFFAQFQL[EBD]EETGEFLPIQPAQHIQTDTSGSASYSQVAHIPK	EBD	28	1.32241
QKKLEKERQEQLQKEQEKAFFAQFQLDEETGE[EBD]LPIQPAQHIQTDTSGSASYSQVAHIPK	EBD	34	1.4901
QKKLEKERQEQLQKEQEKAFFAQF[X3E]LDEETGEFLPIQPAQHIQTDTSGSASYSQVAHIPK	X3E	26	1.1977
QKKLEKERQEQLQKEQEKAFFAQFQ[X3E]DEETGEFLPIQPAQHIQTDTSGSASYSQVAHIPK	X3E	27	1.30083
QKKLEKERQEQLQKEQEKAFFAQFQL[X3E]EETGEFLPIQPAQHIQTDTSGSASYSQVAHIPK	X3E	28	1.25872
QKKLEKERQEQLQKEQEKAFFAQFQLDEETGE[X3E]LPIQPAQHIQTDTSGSASYSQVAHIPK	X3E	34	1.4197
QKKLEKERQEQLQKEQEKAFFAQF[K70]LDEETGEFLPIQPAQHIQTDTSGSASYSQVAHIPK	K70	26	1.54859
QKKLEKERQEQLQKEQEKAFFAQFQ[K70]DEETGEFLPIQPAQHIQTDTSGSASYSQVAHIPK	K70	27	1.58544
QKKLEKERQEQLQKEQEKAFFAQFQL[K70]EETGEFLPIQPAQHIQTDTSGSASYSQVAHIPK	K70	28	1.52967
QKKLEKERQEQLQKEQEKAFFAQFQLDEETGE[K70]LPIQPAQHIQTDTSGSASYSQVAHIPK	K70	34	1.67612
QKKLEKERQEQLQKEQEKAFFAQF[EX8]LDEETGEFLPIQPAQHIQTDTSGSASYSQVAHIPK	EX8	26	1.45311
QKKLEKERQEQLQKEQEKAFFAQFQ[EX8]DEETGEFLPIQPAQHIQTDTSGSASYSQVAHIPK	EX8	27	1.51244
QKKLEKERQEQLQKEQEKAFFAQFQL[EX8]EETGEFLPIQPAQHIQTDTSGSASYSQVAHIPK	EX8	28	1.46174
QKKLEKERQEQLQKEQEKAFFAQFQLDEETGE[EX8]LPIQPAQHIQTDTSGSASYSQVAHIPK	EX8	34	1.6285
QKKLEKERQEQLQKEQEKAFFAQF[LJD]LDEETGEFLPIQPAQHIQTDTSGSASYSQVAHIPK	LJD	26	1.48045
QKKLEKERQEQLQKEQEKAFFAQFQ[LJD]DEETGEFLPIQPAQHIQTDTSGSASYSQVAHIPK	LJD	27	1.53495
QKKLEKERQEQLQKEQEKAFFAQFQL[LJD]EETGEFLPIQPAQHIQTDTSGSASYSQVAHIPK	LJD	28	1.4809
QKKLEKERQEQLQKEQEKAFFAQFQLDEETGE[LJD]LPIQPAQHIQTDTSGSASYSQVAHIPK	LJD	34	1.6434
QKKLEKERQEQLQKEQEKAFFAQF[6B8]LDEETGEFLPIQPAQHIQTDTSGSASYSQVAHIPK	6B8	26	1.59811
QKKLEKERQEQLQKEQEKAFFAQFQ[6B8]DEETGEFLPIQPAQHIQTDTSGSASYSQVAHIPK	6B8	27	1.62657
QKKLEKERQEQLQKEQEKAFFAQFQL[6B8]EETGEFLPIQPAQHIQTDTSGSASYSQVAHIPK	6B8	28	1.56868
QKKLEKERQEQLQKEQEKAFFAQFQLDEETGE[6B8]LPIQPAQHIQTDTSGSASYSQVAHIPK	6B8	34	1.70666
QKKLEKERQEQLQKEQEKAFFAQF[NJL]LDEETGEFLPIQPAQHIQTDTSGSASYSQVAHIPK	NJL	26	1.3555
QKKLEKERQEQLQKEQEKAFFAQFQ[NJL]DEETGEFLPIQPAQHIQTDTSGSASYSQVAHIPK	NJL	27	1.42734
QKKLEKERQEQLQKEQEKAFFAQFQL[NJL]EETGEFLPIQPAQHIQTDTSGSASYSQVAHIPK	NJL	28	1.37383
QKKLEKERQEQLQKEQEKAFFAQFQLDEETGE[NJL]LPIQPAQHIQTDTSGSASYSQVAHIPK	NJL	34	1.54692
QKKLEKERQEQLQKEQEKAFFAQF[N1X]LDEETGEFLPIQPAQHIQTDTSGSASYSQVAHIPK	N1X	26	1.43203
QKKLEKERQEQLQKEQEKAFFAQFQ[N1X]DEETGEFLPIQPAQHIQTDTSGSASYSQVAHIPK	N1X	27	1.49369
QKKLEKERQEQLQKEQEKAFFAQFQL[N1X]EETGEFLPIQPAQHIQTDTSGSASYSQVAHIPK	N1X	28	1.44709
QKKLEKERQEQLQKEQEKAFFAQFQLDEETGE[N1X]LPIQPAQHIQTDTSGSASYSQVAHIPK	N1X	34	1.61668
QKKLEKERQEQLQKEQEKAFFAQF[MOF]LDEETGEFLPIQPAQHIQTDTSGSASYSQVAHIPK	MOF	26	1.51891
QKKLEKERQEQLQKEQEKAFFAQFQ[MOF]DEETGEFLPIQPAQHIQTDTSGSASYSQVAHIPK	MOF	27	1.56079
QKKLEKERQEQLQKEQEKAFFAQFQL[MOF]EETGEFLPIQPAQHIQTDTSGSASYSQVAHIPK	MOF	28	1.50867
QKKLEKERQEQLQKEQEKAFFAQFQLDEETGE[MOF]LPIQPAQHIQTDTSGSASYSQVAHIPK	MOF	34	1.66014
QKKLEKERQEQLQKEQEKAFFAQF[LQG]LDEETGEFLPIQPAQHIQTDTSGSASYSQVAHIPK	LQG	26	1.60061
QKKLEKERQEQLQKEQEKAFFAQFQ[LQG]DEETGEFLPIQPAQHIQTDTSGSASYSQVAHIPK	LQG	27	1.6151
QKKLEKERQEQLQKEQEKAFFAQFQL[LQG]EETGEFLPIQPAQHIQTDTSGSASYSQVAHIPK	LQG	28	1.55556
QKKLEKERQEQLQKEQEKAFFAQFQLDEETGE[LQG]LPIQPAQHIQTDTSGSASYSQVAHIPK	LQG	34	1.69629
QKKLEKERQEQLQKEQEKAFFAQF[QTJ]LDEETGEFLPIQPAQHIQTDTSGSASYSQVAHIPK	QTJ	26	1.14441
QKKLEKERQEQLQKEQEKAFFAQFQ[QTJ]DEETGEFLPIQPAQHIQTDTSGSASYSQVAHIPK	QTJ	27	1.25269
QKKLEKERQEQLQKEQEKAFFAQFQL[QTJ]EETGEFLPIQPAQHIQTDTSGSASYSQVAHIPK	QTJ	28	1.22319
QKKLEKERQEQLQKEQEKAFFAQFQLDEETGE[QTJ]LPIQPAQHIQTDTSGSASYSQVAHIPK	QTJ	34	1.38043
QKKLEKERQEQLQKEQEKAFFAQF[WM4]LDEETGEFLPIQPAQHIQTDTSGSASYSQVAHIPK	WM4	26	1.40159
QKKLEKERQEQLQKEQEKAFFAQFQ[WM4]DEETGEFLPIQPAQHIQTDTSGSASYSQVAHIPK	WM4	27	1.46452
QKKLEKERQEQLQKEQEKAFFAQFQL[WM4]EETGEFLPIQPAQHIQTDTSGSASYSQVAHIPK	WM4	28	1.4173
QKKLEKERQEQLQKEQEKAFFAQFQLDEETGE[WM4]LPIQPAQHIQTDTSGSASYSQVAHIPK	WM4	34	1.5936
QKKLEKERQEQLQKEQEKAFFAQF[J5M]LDEETGEFLPIQPAQHIQTDTSGSASYSQVAHIPK	J5M	26	1.59601
QKKLEKERQEQLQKEQEKAFFAQFQ[J5M]DEETGEFLPIQPAQHIQTDTSGSASYSQVAHIPK	J5M	27	1.86671
QKKLEKERQEQLQKEQEKAFFAQFQL[J5M]EETGEFLPIQPAQHIQTDTSGSASYSQVAHIPK	J5M	28	1.52636
QKKLEKERQEQLQKEQEKAFFAQFQLDEETGE[J5M]LPIQPAQHIQTDTSGSASYSQVAHIPK	J5M	34	1.75015
QKKLEKERQEQLQKEQEKAFFAQF[X9H]LDEETGEFLPIQPAQHIQTDTSGSASYSQVAHIPK	X9H	26	1.07384
QKKLEKERQEQLQKEQEKAFFAQFQ[X9H]DEETGEFLPIQPAQHIQTDTSGSASYSQVAHIPK	X9H	27	1.19049
QKKLEKERQEQLQKEQEKAFFAQFQL[X9H]EETGEFLPIQPAQHIQTDTSGSASYSQVAHIPK	X9H	28	1.16553
QKKLEKERQEQLQKEQEKAFFAQFQLDEETGE[X9H]LPIQPAQHIQTDTSGSASYSQVAHIPK	X9H	34	1.3304
QKKLEKERQEQLQKEQEKAFFAQF[ANX]LDEETGEFLPIQPAQHIQTDTSGSASYSQVAHIPK	ANX	26	1.39728
QKKLEKERQEQLQKEQEKAFFAQFQ[ANX]DEETGEFLPIQPAQHIQTDTSGSASYSQVAHIPK	ANX	27	1.46297
QKKLEKERQEQLQKEQEKAFFAQFQL[ANX]EETGEFLPIQPAQHIQTDTSGSASYSQVAHIPK	ANX	28	1.41829
QKKLEKERQEQLQKEQEKAFFAQFQLDEETGE[ANX]LPIQPAQHIQTDTSGSASYSQVAHIPK	ANX	34	1.5917
QKKLEKERQEQLQKEQEKAFFAQF[BFT]LDEETGEFLPIQPAQHIQTDTSGSASYSQVAHIPK	BFT	26	1.26151
QKKLEKERQEQLQKEQEKAFFAQFQ[BFT]DEETGEFLPIQPAQHIQTDTSGSASYSQVAHIPK	BFT	27	1.35314
QKKLEKERQEQLQKEQEKAFFAQFQL[BFT]EETGEFLPIQPAQHIQTDTSGSASYSQVAHIPK	BFT	28	1.30126
QKKLEKERQEQLQKEQEKAFFAQFQLDEETGE[BFT]LPIQPAQHIQTDTSGSASYSQVAHIPK	BFT	34	1.46671
QKKLEKERQEQLQKEQEKAFFAQF[LE6]LDEETGEFLPIQPAQHIQTDTSGSASYSQVAHIPK	LE6	26	1.38406
QKKLEKERQEQLQKEQEKAFFAQFQ[LE6]DEETGEFLPIQPAQHIQTDTSGSASYSQVAHIPK	LE6	27	1.44954
QKKLEKERQEQLQKEQEKAFFAQFQL[LE6]EETGEFLPIQPAQHIQTDTSGSASYSQVAHIPK	LE6	28	1.39978
QKKLEKERQEQLQKEQEKAFFAQFQLDEETGE[LE6]LPIQPAQHIQTDTSGSASYSQVAHIPK	LE6	34	1.57561
QKKLEKERQEQLQKEQEKAFFAQF[M1S]LDEETGEFLPIQPAQHIQTDTSGSASYSQVAHIPK	M1S	26	0.963293
QKKLEKERQEQLQKEQEKAFFAQFQ[M1S]DEETGEFLPIQPAQHIQTDTSGSASYSQVAHIPK	M1S	27	1.09837
QKKLEKERQEQLQKEQEKAFFAQFQL[M1S]EETGEFLPIQPAQHIQTDTSGSASYSQVAHIPK	M1S	28	1.05757
QKKLEKERQEQLQKEQEKAFFAQFQLDEETGE[M1S]LPIQPAQHIQTDTSGSASYSQVAHIPK	M1S	34	1.24066
QKKLEKERQEQLQKEQEKAFFAQF[JW3]LDEETGEFLPIQPAQHIQTDTSGSASYSQVAHIPK	JW3	26	1.54683
QKKLEKERQEQLQKEQEKAFFAQFQ[JW3]DEETGEFLPIQPAQHIQTDTSGSASYSQVAHIPK	JW3	27	1.58397
QKKLEKERQEQLQKEQEKAFFAQFQL[JW3]EETGEFLPIQPAQHIQTDTSGSASYSQVAHIPK	JW3	28	1.52842
QKKLEKERQEQLQKEQEKAFFAQFQLDEETGE[JW3]LPIQPAQHIQTDTSGSASYSQVAHIPK	JW3	34	1.67517
QKKLEKERQEQLQKEQEKAFFAQF[OLB]LDEETGEFLPIQPAQHIQTDTSGSASYSQVAHIPK	OLB	26	1.41488
QKKLEKERQEQLQKEQEKAFFAQFQ[OLB]DEETGEFLPIQPAQHIQTDTSGSASYSQVAHIPK	OLB	27	1.47722
QKKLEKERQEQLQKEQEKAFFAQFQL[OLB]EETGEFLPIQPAQHIQTDTSGSASYSQVAHIPK	OLB	28	1.4306
QKKLEKERQEQLQKEQEKAFFAQFQLDEETGE[OLB]LPIQPAQHIQTDTSGSASYSQVAHIPK	OLB	34	1.60497
QKKLEKERQEQLQKEQEKAFFAQF[8QJ]LDEETGEFLPIQPAQHIQTDTSGSASYSQVAHIPK	8QJ	26	1.38205
QKKLEKERQEQLQKEQEKAFFAQFQ[8QJ]DEETGEFLPIQPAQHIQTDTSGSASYSQVAHIPK	8QJ	27	1.44782
QKKLEKERQEQLQKEQEKAFFAQFQL[8QJ]EETGEFLPIQPAQHIQTDTSGSASYSQVAHIPK	8QJ	28	1.39778
QKKLEKERQEQLQKEQEKAFFAQFQLDEETGE[8QJ]LPIQPAQHIQTDTSGSASYSQVAHIPK	8QJ	34	1.57339
QKKLEKERQEQLQKEQEKAFFAQF[KSY]LDEETGEFLPIQPAQHIQTDTSGSASYSQVAHIPK	KSY	26	1.67078
QKKLEKERQEQLQKEQEKAFFAQFQ[KSY]DEETGEFLPIQPAQHIQTDTSGSASYSQVAHIPK	KSY	27	1.82399
QKKLEKERQEQLQKEQEKAFFAQFQL[KSY]EETGEFLPIQPAQHIQTDTSGSASYSQVAHIPK	KSY	28	1.62203
QKKLEKERQEQLQKEQEKAFFAQFQLDEETGE[KSY]LPIQPAQHIQTDTSGSASYSQVAHIPK	KSY	34	1.7355
QKKLEKERQEQLQKEQEKAFFAQF[Z5G]LDEETGEFLPIQPAQHIQTDTSGSASYSQVAHIPK	Z5G	26	1.48799
QKKLEKERQEQLQKEQEKAFFAQFQ[Z5G]DEETGEFLPIQPAQHIQTDTSGSASYSQVAHIPK	Z5G	27	1.5398
QKKLEKERQEQLQKEQEKAFFAQFQL[Z5G]EETGEFLPIQPAQHIQTDTSGSASYSQVAHIPK	Z5G	28	1.48674
QKKLEKERQEQLQKEQEKAFFAQFQLDEETGE[Z5G]LPIQPAQHIQTDTSGSASYSQVAHIPK	Z5G	34	1.64654
QKKLEKERQEQLQKEQEKAFFAQF[ALD]LDEETGEFLPIQPAQHIQTDTSGSASYSQVAHIPK	ALD	26	1.54363
QKKLEKERQEQLQKEQEKAFFAQFQ[ALD]DEETGEFLPIQPAQHIQTDTSGSASYSQVAHIPK	ALD	27	1.58132
QKKLEKERQEQLQKEQEKAFFAQFQL[ALD]EETGEFLPIQPAQHIQTDTSGSASYSQVAHIPK	ALD	28	1.52616
QKKLEKERQEQLQKEQEKAFFAQFQLDEETGE[ALD]LPIQPAQHIQTDTSGSASYSQVAHIPK	ALD	34	1.67345
QKKLEKERQEQLQKEQEKAFFAQF[9XY]LDEETGEFLPIQPAQHIQTDTSGSASYSQVAHIPK	9XY	26	1.28506
QKKLEKERQEQLQKEQEKAFFAQFQ[9XY]DEETGEFLPIQPAQHIQTDTSGSASYSQVAHIPK	9XY	27	1.37107
QKKLEKERQEQLQKEQEKAFFAQFQL[9XY]EETGEFLPIQPAQHIQTDTSGSASYSQVAHIPK	9XY	28	1.31748
QKKLEKERQEQLQKEQEKAFFAQFQLDEETGE[9XY]LPIQPAQHIQTDTSGSASYSQVAHIPK	9XY	34	1.48465
QKKLEKERQEQLQKEQEKAFFAQF[YTD]LDEETGEFLPIQPAQHIQTDTSGSASYSQVAHIPK	YTD	26	1.58251
QKKLEKERQEQLQKEQEKAFFAQFQ[YTD]DEETGEFLPIQPAQHIQTDTSGSASYSQVAHIPK	YTD	27	1.85217
QKKLEKERQEQLQKEQEKAFFAQFQL[YTD]EETGEFLPIQPAQHIQTDTSGSASYSQVAHIPK	YTD	28	1.51348
QKKLEKERQEQLQKEQEKAFFAQFQLDEETGE[YTD]LPIQPAQHIQTDTSGSASYSQVAHIPK	YTD	34	1.74516
QKKLEKERQEQLQKEQEKAFFAQF[U2G]LDEETGEFLPIQPAQHIQTDTSGSASYSQVAHIPK	U2G	26	1.52846
QKKLEKERQEQLQKEQEKAFFAQFQ[U2G]DEETGEFLPIQPAQHIQTDTSGSASYSQVAHIPK	U2G	27	1.56871
QKKLEKERQEQLQKEQEKAFFAQFQL[U2G]EETGEFLPIQPAQHIQTDTSGSASYSQVAHIPK	U2G	28	1.51542
QKKLEKERQEQLQKEQEKAFFAQFQLDEETGE[U2G]LPIQPAQHIQTDTSGSASYSQVAHIPK	U2G	34	1.66528
QKKLEKERQEQLQKEQEKAFFAQF[9TE]LDEETGEFLPIQPAQHIQTDTSGSASYSQVAHIPK	9TE	26	1.62775
QKKLEKERQEQLQKEQEKAFFAQFQ[9TE]DEETGEFLPIQPAQHIQTDTSGSASYSQVAHIPK	9TE	27	1.77766
QKKLEKERQEQLQKEQEKAFFAQFQL[9TE]EETGEFLPIQPAQHIQTDTSGSASYSQVAHIPK	9TE	28	1.59357
QKKLEKERQEQLQKEQEKAFFAQFQLDEETGE[9TE]LPIQPAQHIQTDTSGSASYSQVAHIPK	9TE	34	1.71962
QKKLEKERQEQLQKEQEKAFFAQF[W2K]LDEETGEFLPIQPAQHIQTDTSGSASYSQVAHIPK	W2K	26	1.4272
QKKLEKERQEQLQKEQEKAFFAQFQ[W2K]DEETGEFLPIQPAQHIQTDTSGSASYSQVAHIPK	W2K	27	1.48905
QKKLEKERQEQLQKEQEKAFFAQFQL[W2K]EETGEFLPIQPAQHIQTDTSGSASYSQVAHIPK	W2K	28	1.44292
QKKLEKERQEQLQKEQEKAFFAQFQLDEETGE[W2K]LPIQPAQHIQTDTSGSASYSQVAHIPK	W2K	34	1.61376
QKKLEKERQEQLQKEQEKAFFAQF[6ZR]LDEETGEFLPIQPAQHIQTDTSGSASYSQVAHIPK	6ZR	26	1.49096
QKKLEKERQEQLQKEQEKAFFAQFQ[6ZR]DEETGEFLPIQPAQHIQTDTSGSASYSQVAHIPK	6ZR	27	1.54171
QKKLEKERQEQLQKEQEKAFFAQFQL[6ZR]EETGEFLPIQPAQHIQTDTSGSASYSQVAHIPK	6ZR	28	1.48904
QKKLEKERQEQLQKEQEKAFFAQFQLDEETGE[6ZR]LPIQPAQHIQTDTSGSASYSQVAHIPK	6ZR	34	1.64778
QKKLEKERQEQLQKEQEKAFFAQF[41E]LDEETGEFLPIQPAQHIQTDTSGSASYSQVAHIPK	41E	26	1.67209
QKKLEKERQEQLQKEQEKAFFAQFQ[41E]DEETGEFLPIQPAQHIQTDTSGSASYSQVAHIPK	41E	27	1.82541
QKKLEKERQEQLQKEQEKAFFAQFQL[41E]EETGEFLPIQPAQHIQTDTSGSASYSQVAHIPK	41E	28	1.6229
QKKLEKERQEQLQKEQEKAFFAQFQLDEETGE[41E]LPIQPAQHIQTDTSGSASYSQVAHIPK	41E	34	1.73599
QKKLEKERQEQLQKEQEKAFFAQF[2U6]LDEETGEFLPIQPAQHIQTDTSGSASYSQVAHIPK	2U6	26	1.65653
QKKLEKERQEQLQKEQEKAFFAQFQ[2U6]DEETGEFLPIQPAQHIQTDTSGSASYSQVAHIPK	2U6	27	1.6751
QKKLEKERQEQLQKEQEKAFFAQFQL[2U6]EETGEFLPIQPAQHIQTDTSGSASYSQVAHIPK	2U6	28	1.61261
QKKLEKERQEQLQKEQEKAFFAQFQLDEETGE[2U6]LPIQPAQHIQTDTSGSASYSQVAHIPK	2U6	34	1.73024
QKKLEKERQEQLQKEQEKAFFAQF[MJE]LDEETGEFLPIQPAQHIQTDTSGSASYSQVAHIPK	MJE	26	1.58012
QKKLEKERQEQLQKEQEKAFFAQFQ[MJE]DEETGEFLPIQPAQHIQTDTSGSASYSQVAHIPK	MJE	27	1.61163
QKKLEKERQEQLQKEQEKAFFAQFQL[MJE]EETGEFLPIQPAQHIQTDTSGSASYSQVAHIPK	MJE	28	1.55374
QKKLEKERQEQLQKEQEKAFFAQFQLDEETGE[MJE]LPIQPAQHIQTDTSGSASYSQVAHIPK	MJE	34	1.69477
QKKLEKERQEQLQKEQEKAFFAQF[WXI]LDEETGEFLPIQPAQHIQTDTSGSASYSQVAHIPK	WXI	26	1.3498
QKKLEKERQEQLQKEQEKAFFAQFQ[WXI]DEETGEFLPIQPAQHIQTDTSGSASYSQVAHIPK	WXI	27	1.42344
QKKLEKERQEQLQKEQEKAFFAQFQL[WXI]EETGEFLPIQPAQHIQTDTSGSASYSQVAHIPK	WXI	28	1.36927
QKKLEKERQEQLQKEQEKAFFAQFQLDEETGE[WXI]LPIQPAQHIQTDTSGSASYSQVAHIPK	WXI	34	1.54189
QKKLEKERQEQLQKEQEKAFFAQF[X92]LDEETGEFLPIQPAQHIQTDTSGSASYSQVAHIPK	X92	26	1.61413
QKKLEKERQEQLQKEQEKAFFAQFQ[X92]DEETGEFLPIQPAQHIQTDTSGSASYSQVAHIPK	X92	27	1.63988
QKKLEKERQEQLQKEQEKAFFAQFQL[X92]EETGEFLPIQPAQHIQTDTSGSASYSQVAHIPK	X92	28	1.58238
QKKLEKERQEQLQKEQEKAFFAQFQLDEETGE[X92]LPIQPAQHIQTDTSGSASYSQVAHIPK	X92	34	1.71459
QKKLEKERQEQLQKEQEKAFFAQF[MKR]LDEETGEFLPIQPAQHIQTDTSGSASYSQVAHIPK	MKR	26	1.27796
QKKLEKERQEQLQKEQEKAFFAQFQ[MKR]DEETGEFLPIQPAQHIQTDTSGSASYSQVAHIPK	MKR	27	1.36526
QKKLEKERQEQLQKEQEKAFFAQFQL[MKR]EETGEFLPIQPAQHIQTDTSGSASYSQVAHIPK	MKR	28	1.31222
QKKLEKERQEQLQKEQEKAFFAQFQLDEETGE[MKR]LPIQPAQHIQTDTSGSASYSQVAHIPK	MKR	34	1.47884
QKKLEKERQEQLQKEQEKAFFAQF[Z7U]LDEETGEFLPIQPAQHIQTDTSGSASYSQVAHIPK	Z7U	26	1.31797
QKKLEKERQEQLQKEQEKAFFAQFQ[Z7U]DEETGEFLPIQPAQHIQTDTSGSASYSQVAHIPK	Z7U	27	1.3959
QKKLEKERQEQLQKEQEKAFFAQFQL[Z7U]EETGEFLPIQPAQHIQTDTSGSASYSQVAHIPK	Z7U	28	1.3391
QKKLEKERQEQLQKEQEKAFFAQFQLDEETGE[Z7U]LPIQPAQHIQTDTSGSASYSQVAHIPK	Z7U	34	1.50919
QKKLEKERQEQLQKEQEKAFFAQF[RFK]LDEETGEFLPIQPAQHIQTDTSGSASYSQVAHIPK	RFK	26	1.794
QKKLEKERQEQLQKEQEKAFFAQFQ[RFK]DEETGEFLPIQPAQHIQTDTSGSASYSQVAHIPK	RFK	27	2.04293
QKKLEKERQEQLQKEQEKAFFAQFQL[RFK]EETGEFLPIQPAQHIQTDTSGSASYSQVAHIPK	RFK	28	1.65549
QKKLEKERQEQLQKEQEKAFFAQFQLDEETGE[RFK]LPIQPAQHIQTDTSGSASYSQVAHIPK	RFK	34	1.85137
QKKLEKERQEQLQKEQEKAFFAQF[DI6]LDEETGEFLPIQPAQHIQTDTSGSASYSQVAHIPK	DI6	26	1.09573
QKKLEKERQEQLQKEQEKAFFAQFQ[DI6]DEETGEFLPIQPAQHIQTDTSGSASYSQVAHIPK	DI6	27	1.20873
QKKLEKERQEQLQKEQEKAFFAQFQL[DI6]EETGEFLPIQPAQHIQTDTSGSASYSQVAHIPK	DI6	28	1.18378
QKKLEKERQEQLQKEQEKAFFAQFQLDEETGE[DI6]LPIQPAQHIQTDTSGSASYSQVAHIPK	DI6	34	1.34499
QKKLEKERQEQLQKEQEKAFFAQF[Z64]LDEETGEFLPIQPAQHIQTDTSGSASYSQVAHIPK	Z64	26	1.38743
QKKLEKERQEQLQKEQEKAFFAQFQ[Z64]DEETGEFLPIQPAQHIQTDTSGSASYSQVAHIPK	Z64	27	1.45242
QKKLEKERQEQLQKEQEKAFFAQFQL[Z64]EETGEFLPIQPAQHIQTDTSGSASYSQVAHIPK	Z64	28	1.40315
QKKLEKERQEQLQKEQEKAFFAQFQLDEETGE[Z64]LPIQPAQHIQTDTSGSASYSQVAHIPK	Z64	34	1.57934
QKKLEKERQEQLQKEQEKAFFAQF[ACZ]LDEETGEFLPIQPAQHIQTDTSGSASYSQVAHIPK	ACZ	26	1.41147
QKKLEKERQEQLQKEQEKAFFAQFQ[ACZ]DEETGEFLPIQPAQHIQTDTSGSASYSQVAHIPK	ACZ	27	1.47395
QKKLEKERQEQLQKEQEKAFFAQFQL[ACZ]EETGEFLPIQPAQHIQTDTSGSASYSQVAHIPK	ACZ	28	1.42719
QKKLEKERQEQLQKEQEKAFFAQFQLDEETGE[ACZ]LPIQPAQHIQTDTSGSASYSQVAHIPK	ACZ	34	1.60206
QKKLEKERQEQLQKEQEKAFFAQF[HWJ]LDEETGEFLPIQPAQHIQTDTSGSASYSQVAHIPK	HWJ	26	1.33382
QKKLEKERQEQLQKEQEKAFFAQFQ[HWJ]DEETGEFLPIQPAQHIQTDTSGSASYSQVAHIPK	HWJ	27	1.4125
QKKLEKERQEQLQKEQEKAFFAQFQL[HWJ]EETGEFLPIQPAQHIQTDTSGSASYSQVAHIPK	HWJ	28	1.35648
QKKLEKERQEQLQKEQEKAFFAQFQLDEETGE[HWJ]LPIQPAQHIQTDTSGSASYSQVAHIPK	HWJ	34	1.52775
QKKLEKERQEQLQKEQEKAFFAQF[05S]LDEETGEFLPIQPAQHIQTDTSGSASYSQVAHIPK	05S	26	1.47991
QKKLEKERQEQLQKEQEKAFFAQFQ[05S]DEETGEFLPIQPAQHIQTDTSGSASYSQVAHIPK	05S	27	1.53461
QKKLEKERQEQLQKEQEKAFFAQFQL[05S]EETGEFLPIQPAQHIQTDTSGSASYSQVAHIPK	05S	28	1.48049
QKKLEKERQEQLQKEQEKAFFAQFQLDEETGE[05S]LPIQPAQHIQTDTSGSASYSQVAHIPK	05S	34	1.64318
QKKLEKERQEQLQKEQEKAFFAQF[VN6]LDEETGEFLPIQPAQHIQTDTSGSASYSQVAHIPK	VN6	26	1.80914
QKKLEKERQEQLQKEQEKAFFAQFQ[VN6]DEETGEFLPIQPAQHIQTDTSGSASYSQVAHIPK	VN6	27	2.05723
QKKLEKERQEQLQKEQEKAFFAQFQL[VN6]EETGEFLPIQPAQHIQTDTSGSASYSQVAHIPK	VN6	28	1.66536
QKKLEKERQEQLQKEQEKAFFAQFQLDEETGE[VN6]LPIQPAQHIQTDTSGSASYSQVAHIPK	VN6	34	1.86556
QKKLEKERQEQLQKEQEKAFFAQF[0KS]LDEETGEFLPIQPAQHIQTDTSGSASYSQVAHIPK	0KS	26	1.47189
QKKLEKERQEQLQKEQEKAFFAQFQ[0KS]DEETGEFLPIQPAQHIQTDTSGSASYSQVAHIPK	0KS	27	1.5138
QKKLEKERQEQLQKEQEKAFFAQFQL[0KS]EETGEFLPIQPAQHIQTDTSGSASYSQVAHIPK	0KS	28	1.46423
QKKLEKERQEQLQKEQEKAFFAQFQLDEETGE[0KS]LPIQPAQHIQTDTSGSASYSQVAHIPK	0KS	34	1.63275
QKKLEKERQEQLQKEQEKAFFAQF[KZP]LDEETGEFLPIQPAQHIQTDTSGSASYSQVAHIPK	KZP	26	1.38353
QKKLEKERQEQLQKEQEKAFFAQFQ[KZP]DEETGEFLPIQPAQHIQTDTSGSASYSQVAHIPK	KZP	27	1.44908
QKKLEKERQEQLQKEQEKAFFAQFQL[KZP]EETGEFLPIQPAQHIQTDTSGSASYSQVAHIPK	KZP	28	1.39925
QKKLEKERQEQLQKEQEKAFFAQFQLDEETGE[KZP]LPIQPAQHIQTDTSGSASYSQVAHIPK	KZP	34	1.57502
QKKLEKERQEQLQKEQEKAFFAQF[39B]LDEETGEFLPIQPAQHIQTDTSGSASYSQVAHIPK	39B	26	1.55426
QKKLEKERQEQLQKEQEKAFFAQFQ[39B]DEETGEFLPIQPAQHIQTDTSGSASYSQVAHIPK	39B	27	1.59015
QKKLEKERQEQLQKEQEKAFFAQFQL[39B]EETGEFLPIQPAQHIQTDTSGSASYSQVAHIPK	39B	28	1.53368
QKKLEKERQEQLQKEQEKAFFAQFQLDEETGE[39B]LPIQPAQHIQTDTSGSASYSQVAHIPK	39B	34	1.67917
QKKLEKERQEQLQKEQEKAFFAQF[YGC]LDEETGEFLPIQPAQHIQTDTSGSASYSQVAHIPK	YGC	26	1.64624
QKKLEKERQEQLQKEQEKAFFAQFQ[YGC]DEETGEFLPIQPAQHIQTDTSGSASYSQVAHIPK	YGC	27	1.9216
QKKLEKERQEQLQKEQEKAFFAQFQL[YGC]EETGEFLPIQPAQHIQTDTSGSASYSQVAHIPK	YGC	28	1.56706
QKKLEKERQEQLQKEQEKAFFAQFQLDEETGE[YGC]LPIQPAQHIQTDTSGSASYSQVAHIPK	YGC	34	1.76868
QKKLEKERQEQLQKEQEKAFFAQF[28C]LDEETGEFLPIQPAQHIQTDTSGSASYSQVAHIPK	28C	26	1.61481
QKKLEKERQEQLQKEQEKAFFAQFQ[28C]DEETGEFLPIQPAQHIQTDTSGSASYSQVAHIPK	28C	27	1.86433
QKKLEKERQEQLQKEQEKAFFAQFQL[28C]EETGEFLPIQPAQHIQTDTSGSASYSQVAHIPK	28C	28	1.52597
QKKLEKERQEQLQKEQEKAFFAQFQLDEETGE[28C]LPIQPAQHIQTDTSGSASYSQVAHIPK	28C	34	1.74343
QKKLEKERQEQLQKEQEKAFFAQF[9IE]LDEETGEFLPIQPAQHIQTDTSGSASYSQVAHIPK	9IE	26	1.62587
QKKLEKERQEQLQKEQEKAFFAQFQ[9IE]DEETGEFLPIQPAQHIQTDTSGSASYSQVAHIPK	9IE	27	1.64963
QKKLEKERQEQLQKEQEKAFFAQFQL[9IE]EETGEFLPIQPAQHIQTDTSGSASYSQVAHIPK	9IE	28	1.59233
QKKLEKERQEQLQKEQEKAFFAQFQLDEETGE[9IE]LPIQPAQHIQTDTSGSASYSQVAHIPK	9IE	34	1.71892
QKKLEKERQEQLQKEQEKAFFAQF[X5S]LDEETGEFLPIQPAQHIQTDTSGSASYSQVAHIPK	X5S	26	1.43163
QKKLEKERQEQLQKEQEKAFFAQFQ[X5S]DEETGEFLPIQPAQHIQTDTSGSASYSQVAHIPK	X5S	27	1.49331
QKKLEKERQEQLQKEQEKAFFAQFQL[X5S]EETGEFLPIQPAQHIQTDTSGSASYSQVAHIPK	X5S	28	1.4468
QKKLEKERQEQLQKEQEKAFFAQFQLDEETGE[X5S]LPIQPAQHIQTDTSGSASYSQVAHIPK	X5S	34	1.61645
QKKLEKERQEQLQKEQEKAFFAQF[491]LDEETGEFLPIQPAQHIQTDTSGSASYSQVAHIPK	491	26	1.57959
QKKLEKERQEQLQKEQEKAFFAQFQ[491]DEETGEFLPIQPAQHIQTDTSGSASYSQVAHIPK	491	27	1.61119
QKKLEKERQEQLQKEQEKAFFAQFQL[491]EETGEFLPIQPAQHIQTDTSGSASYSQVAHIPK	491	28	1.5533
QKKLEKERQEQLQKEQEKAFFAQFQLDEETGE[491]LPIQPAQHIQTDTSGSASYSQVAHIPK	491	34	1.69442
QKKLEKERQEQLQKEQEKAFFAQF[Q6V]LDEETGEFLPIQPAQHIQTDTSGSASYSQVAHIPK	Q6V	26	1.66177
QKKLEKERQEQLQKEQEKAFFAQFQ[Q6V]DEETGEFLPIQPAQHIQTDTSGSASYSQVAHIPK	Q6V	27	1.8143
QKKLEKERQEQLQKEQEKAFFAQFQL[Q6V]EETGEFLPIQPAQHIQTDTSGSASYSQVAHIPK	Q6V	28	1.61608
QKKLEKERQEQLQKEQEKAFFAQFQLDEETGE[Q6V]LPIQPAQHIQTDTSGSASYSQVAHIPK	Q6V	34	1.73218
QKKLEKERQEQLQKEQEKAFFAQF[EIY]LDEETGEFLPIQPAQHIQTDTSGSASYSQVAHIPK	EIY	26	1.32844
QKKLEKERQEQLQKEQEKAFFAQFQ[EIY]DEETGEFLPIQPAQHIQTDTSGSASYSQVAHIPK	EIY	27	1.40883
QKKLEKERQEQLQKEQEKAFFAQFQL[EIY]EETGEFLPIQPAQHIQTDTSGSASYSQVAHIPK	EIY	28	1.35218
QKKLEKERQEQLQKEQEKAFFAQFQLDEETGE[EIY]LPIQPAQHIQTDTSGSASYSQVAHIPK	EIY	34	1.523
QKKLEKERQEQLQKEQEKAFFAQF[1YN]LDEETGEFLPIQPAQHIQTDTSGSASYSQVAHIPK	1YN	26	1.69166
QKKLEKERQEQLQKEQEKAFFAQFQ[1YN]DEETGEFLPIQPAQHIQTDTSGSASYSQVAHIPK	1YN	27	1.84648
QKKLEKERQEQLQKEQEKAFFAQFQL[1YN]EETGEFLPIQPAQHIQTDTSGSASYSQVAHIPK	1YN	28	1.63585
QKKLEKERQEQLQKEQEKAFFAQFQLDEETGE[1YN]LPIQPAQHIQTDTSGSASYSQVAHIPK	1YN	34	1.74321
QKKLEKERQEQLQKEQEKAFFAQF[5YH]LDEETGEFLPIQPAQHIQTDTSGSASYSQVAHIPK	5YH	26	1.22593
QKKLEKERQEQLQKEQEKAFFAQFQ[5YH]DEETGEFLPIQPAQHIQTDTSGSASYSQVAHIPK	5YH	27	1.32633
QKKLEKERQEQLQKEQEKAFFAQFQL[5YH]EETGEFLPIQPAQHIQTDTSGSASYSQVAHIPK	5YH	28	1.27753
QKKLEKERQEQLQKEQEKAFFAQFQLDEETGE[5YH]LPIQPAQHIQTDTSGSASYSQVAHIPK	5YH	34	1.44049
QKKLEKERQEQLQKEQEKAFFAQF[QUC]LDEETGEFLPIQPAQHIQTDTSGSASYSQVAHIPK	QUC	26	1.59488
QKKLEKERQEQLQKEQEKAFFAQFQ[QUC]DEETGEFLPIQPAQHIQTDTSGSASYSQVAHIPK	QUC	27	1.62389
QKKLEKERQEQLQKEQEKAFFAQFQL[QUC]EETGEFLPIQPAQHIQTDTSGSASYSQVAHIPK	QUC	28	1.566
QKKLEKERQEQLQKEQEKAFFAQFQLDEETGE[QUC]LPIQPAQHIQTDTSGSASYSQVAHIPK	QUC	34	1.70453
QKKLEKERQEQLQKEQEKAFFAQF[3EH]LDEETGEFLPIQPAQHIQTDTSGSASYSQVAHIPK	3EH	26	1.45746
QKKLEKERQEQLQKEQEKAFFAQFQ[3EH]DEETGEFLPIQPAQHIQTDTSGSASYSQVAHIPK	3EH	27	1.5162
QKKLEKERQEQLQKEQEKAFFAQFQL[3EH]EETGEFLPIQPAQHIQTDTSGSASYSQVAHIPK	3EH	28	1.46467
QKKLEKERQEQLQKEQEKAFFAQFQLDEETGE[3EH]LPIQPAQHIQTDTSGSASYSQVAHIPK	3EH	34	1.63087
QKKLEKERQEQLQKEQEKAFFAQF[ZN9]LDEETGEFLPIQPAQHIQTDTSGSASYSQVAHIPK	ZN9	26	1.56223
QKKLEKERQEQLQKEQEKAFFAQFQ[ZN9]DEETGEFLPIQPAQHIQTDTSGSASYSQVAHIPK	ZN9	27	1.59677
QKKLEKERQEQLQKEQEKAFFAQFQL[ZN9]EETGEFLPIQPAQHIQTDTSGSASYSQVAHIPK	ZN9	28	1.53932
QKKLEKERQEQLQKEQEKAFFAQFQLDEETGE[ZN9]LPIQPAQHIQTDTSGSASYSQVAHIPK	ZN9	34	1.68346
QKKLEKERQEQLQKEQEKAFFAQF[C8A]LDEETGEFLPIQPAQHIQTDTSGSASYSQVAHIPK	C8A	26	1.6853
QKKLEKERQEQLQKEQEKAFFAQFQ[C8A]DEETGEFLPIQPAQHIQTDTSGSASYSQVAHIPK	C8A	27	1.83963
QKKLEKERQEQLQKEQEKAFFAQFQL[C8A]EETGEFLPIQPAQHIQTDTSGSASYSQVAHIPK	C8A	28	1.63164
QKKLEKERQEQLQKEQEKAFFAQFQLDEETGE[C8A]LPIQPAQHIQTDTSGSASYSQVAHIPK	C8A	34	1.74086
QKKLEKERQEQLQKEQEKAFFAQF[SLN]LDEETGEFLPIQPAQHIQTDTSGSASYSQVAHIPK	SLN	26	1.50696
QKKLEKERQEQLQKEQEKAFFAQFQ[SLN]DEETGEFLPIQPAQHIQTDTSGSASYSQVAHIPK	SLN	27	1.55199
QKKLEKERQEQLQKEQEKAFFAQFQL[SLN]EETGEFLPIQPAQHIQTDTSGSASYSQVAHIPK	SLN	28	1.50118
QKKLEKERQEQLQKEQEKAFFAQFQLDEETGE[SLN]LPIQPAQHIQTDTSGSASYSQVAHIPK	SLN	34	1.65444
QKKLEKERQEQLQKEQEKAFFAQF[M6E]LDEETGEFLPIQPAQHIQTDTSGSASYSQVAHIPK	M6E	26	1.62306
QKKLEKERQEQLQKEQEKAFFAQFQ[M6E]DEETGEFLPIQPAQHIQTDTSGSASYSQVAHIPK	M6E	27	1.89723
QKKLEKERQEQLQKEQEKAFFAQFQL[M6E]EETGEFLPIQPAQHIQTDTSGSASYSQVAHIPK	M6E	28	1.55173
QKKLEKERQEQLQKEQEKAFFAQFQLDEETGE[M6E]LPIQPAQHIQTDTSGSASYSQVAHIPK	M6E	34	1.76013
QKKLEKERQEQLQKEQEKAFFAQF[2NA]LDEETGEFLPIQPAQHIQTDTSGSASYSQVAHIPK	2NA	26	1.06775
QKKLEKERQEQLQKEQEKAFFAQFQ[2NA]DEETGEFLPIQPAQHIQTDTSGSASYSQVAHIPK	2NA	27	1.18541
QKKLEKERQEQLQKEQEKAFFAQFQL[2NA]EETGEFLPIQPAQHIQTDTSGSASYSQVAHIPK	2NA	28	1.16045
QKKLEKERQEQLQKEQEKAFFAQFQLDEETGE[2NA]LPIQPAQHIQTDTSGSASYSQVAHIPK	2NA	34	1.32633
QKKLEKERQEQLQKEQEKAFFAQF[WLG]LDEETGEFLPIQPAQHIQTDTSGSASYSQVAHIPK	WLG	26	1.57732
QKKLEKERQEQLQKEQEKAFFAQFQ[WLG]DEETGEFLPIQPAQHIQTDTSGSASYSQVAHIPK	WLG	27	1.6093
QKKLEKERQEQLQKEQEKAFFAQFQL[WLG]EETGEFLPIQPAQHIQTDTSGSASYSQVAHIPK	WLG	28	1.55141
QKKLEKERQEQLQKEQEKAFFAQFQLDEETGE[WLG]LPIQPAQHIQTDTSGSASYSQVAHIPK	WLG	34	1.69292
QKKLEKERQEQLQKEQEKAFFAQF[Y7H]LDEETGEFLPIQPAQHIQTDTSGSASYSQVAHIPK	Y7H	26	1.60804
QKKLEKERQEQLQKEQEKAFFAQFQ[Y7H]DEETGEFLPIQPAQHIQTDTSGSASYSQVAHIPK	Y7H	27	1.63482
QKKLEKERQEQLQKEQEKAFFAQFQL[Y7H]EETGEFLPIQPAQHIQTDTSGSASYSQVAHIPK	Y7H	28	1.57692
QKKLEKERQEQLQKEQEKAFFAQFQLDEETGE[Y7H]LPIQPAQHIQTDTSGSASYSQVAHIPK	Y7H	34	1.71234
QKKLEKERQEQLQKEQEKAFFAQF[QY4]LDEETGEFLPIQPAQHIQTDTSGSASYSQVAHIPK	QY4	26	1.67104
QKKLEKERQEQLQKEQEKAFFAQFQ[QY4]DEETGEFLPIQPAQHIQTDTSGSASYSQVAHIPK	QY4	27	1.82428
QKKLEKERQEQLQKEQEKAFFAQFQL[QY4]EETGEFLPIQPAQHIQTDTSGSASYSQVAHIPK	QY4	28	1.62221
QKKLEKERQEQLQKEQEKAFFAQFQLDEETGE[QY4]LPIQPAQHIQTDTSGSASYSQVAHIPK	QY4	34	1.7356
QKKLEKERQEQLQKEQEKAFFAQF[EO1]LDEETGEFLPIQPAQHIQTDTSGSASYSQVAHIPK	EO1	26	1.67607
QKKLEKERQEQLQKEQEKAFFAQFQ[EO1]DEETGEFLPIQPAQHIQTDTSGSASYSQVAHIPK	EO1	27	1.82969
QKKLEKERQEQLQKEQEKAFFAQFQL[EO1]EETGEFLPIQPAQHIQTDTSGSASYSQVAHIPK	EO1	28	1.62553
QKKLEKERQEQLQKEQEKAFFAQFQLDEETGE[EO1]LPIQPAQHIQTDTSGSASYSQVAHIPK	EO1	34	1.73746
QKKLEKERQEQLQKEQEKAFFAQF[U1P]LDEETGEFLPIQPAQHIQTDTSGSASYSQVAHIPK	U1P	26	1.47003
QKKLEKERQEQLQKEQEKAFFAQFQ[U1P]DEETGEFLPIQPAQHIQTDTSGSASYSQVAHIPK	U1P	27	1.52715
QKKLEKERQEQLQKEQEKAFFAQFQL[U1P]EETGEFLPIQPAQHIQTDTSGSASYSQVAHIPK	U1P	28	1.47322
QKKLEKERQEQLQKEQEKAFFAQFQLDEETGE[U1P]LPIQPAQHIQTDTSGSASYSQVAHIPK	U1P	34	1.63838
QKKLEKERQEQLQKEQEKAFFAQF[XBG]LDEETGEFLPIQPAQHIQTDTSGSASYSQVAHIPK	XBG	26	1.66538
QKKLEKERQEQLQKEQEKAFFAQFQ[XBG]DEETGEFLPIQPAQHIQTDTSGSASYSQVAHIPK	XBG	27	1.6827
QKKLEKERQEQLQKEQEKAFFAQFQL[XBG]EETGEFLPIQPAQHIQTDTSGSASYSQVAHIPK	XBG	28	1.61846
QKKLEKERQEQLQKEQEKAFFAQFQLDEETGE[XBG]LPIQPAQHIQTDTSGSASYSQVAHIPK	XBG	34	1.73351
QKKLEKERQEQLQKEQEKAFFAQF[TCO]LDEETGEFLPIQPAQHIQTDTSGSASYSQVAHIPK	TCO	26	1.67138
QKKLEKERQEQLQKEQEKAFFAQFQ[TCO]DEETGEFLPIQPAQHIQTDTSGSASYSQVAHIPK	TCO	27	1.82465
QKKLEKERQEQLQKEQEKAFFAQFQL[TCO]EETGEFLPIQPAQHIQTDTSGSASYSQVAHIPK	TCO	28	1.62243
QKKLEKERQEQLQKEQEKAFFAQFQLDEETGE[TCO]LPIQPAQHIQTDTSGSASYSQVAHIPK	TCO	34	1.73573
QKKLEKERQEQLQKEQEKAFFAQF[YM0]LDEETGEFLPIQPAQHIQTDTSGSASYSQVAHIPK	YM0	26	1.61795
QKKLEKERQEQLQKEQEKAFFAQFQ[YM0]DEETGEFLPIQPAQHIQTDTSGSASYSQVAHIPK	YM0	27	1.89111
QKKLEKERQEQLQKEQEKAFFAQFQL[YM0]EETGEFLPIQPAQHIQTDTSGSASYSQVAHIPK	YM0	28	1.54728
QKKLEKERQEQLQKEQEKAFFAQFQLDEETGE[YM0]LPIQPAQHIQTDTSGSASYSQVAHIPK	YM0	34	1.75825
QKKLEKERQEQLQKEQEKAFFAQF[680]LDEETGEFLPIQPAQHIQTDTSGSASYSQVAHIPK	680	26	1.61002
QKKLEKERQEQLQKEQEKAFFAQFQ[680]DEETGEFLPIQPAQHIQTDTSGSASYSQVAHIPK	680	27	1.88179
QKKLEKERQEQLQKEQEKAFFAQFQL[680]EETGEFLPIQPAQHIQTDTSGSASYSQVAHIPK	680	28	1.53972
QKKLEKERQEQLQKEQEKAFFAQFQLDEETGE[680]LPIQPAQHIQTDTSGSASYSQVAHIPK	680	34	1.75532
QKKLEKERQEQLQKEQEKAFFAQF[AX9]LDEETGEFLPIQPAQHIQTDTSGSASYSQVAHIPK	AX9	26	1.45947
QKKLEKERQEQLQKEQEKAFFAQFQ[AX9]DEETGEFLPIQPAQHIQTDTSGSASYSQVAHIPK	AX9	27	1.51797
QKKLEKERQEQLQKEQEKAFFAQFQL[AX9]EETGEFLPIQPAQHIQTDTSGSASYSQVAHIPK	AX9	28	1.46606
QKKLEKERQEQLQKEQEKAFFAQFQLDEETGE[AX9]LPIQPAQHIQTDTSGSASYSQVAHIPK	AX9	34	1.63199
QKKLEKERQEQLQKEQEKAFFAQF[VHD]LDEETGEFLPIQPAQHIQTDTSGSASYSQVAHIPK	VHD	26	1.50031
QKKLEKERQEQLQKEQEKAFFAQFQ[VHD]DEETGEFLPIQPAQHIQTDTSGSASYSQVAHIPK	VHD	27	1.54772
QKKLEKERQEQLQKEQEKAFFAQFQL[VHD]EETGEFLPIQPAQHIQTDTSGSASYSQVAHIPK	VHD	28	1.49627
QKKLEKERQEQLQKEQEKAFFAQFQLDEETGE[VHD]LPIQPAQHIQTDTSGSASYSQVAHIPK	VHD	34	1.65167
QKKLEKERQEQLQKEQEKAFFAQF[G9I]LDEETGEFLPIQPAQHIQTDTSGSASYSQVAHIPK	G9I	26	1.54067
QKKLEKERQEQLQKEQEKAFFAQFQ[G9I]DEETGEFLPIQPAQHIQTDTSGSASYSQVAHIPK	G9I	27	1.57885
QKKLEKERQEQLQKEQEKAFFAQFQL[G9I]EETGEFLPIQPAQHIQTDTSGSASYSQVAHIPK	G9I	28	1.52406
QKKLEKERQEQLQKEQEKAFFAQFQLDEETGE[G9I]LPIQPAQHIQTDTSGSASYSQVAHIPK	G9I	34	1.67185
QKKLEKERQEQLQKEQEKAFFAQF[YHR]LDEETGEFLPIQPAQHIQTDTSGSASYSQVAHIPK	YHR	26	1.30183
QKKLEKERQEQLQKEQEKAFFAQFQ[YHR]DEETGEFLPIQPAQHIQTDTSGSASYSQVAHIPK	YHR	27	1.3859
QKKLEKERQEQLQKEQEKAFFAQFQL[YHR]EETGEFLPIQPAQHIQTDTSGSASYSQVAHIPK	YHR	28	1.3309
QKKLEKERQEQLQKEQEKAFFAQFQLDEETGE[YHR]LPIQPAQHIQTDTSGSASYSQVAHIPK	YHR	34	1.49947
QKKLEKERQEQLQKEQEKAFFAQF[7HE]LDEETGEFLPIQPAQHIQTDTSGSASYSQVAHIPK	7HE	26	1.64396
QKKLEKERQEQLQKEQEKAFFAQFQ[7HE]DEETGEFLPIQPAQHIQTDTSGSASYSQVAHIPK	7HE	27	1.79511
QKKLEKERQEQLQKEQEKAFFAQFQL[7HE]EETGEFLPIQPAQHIQTDTSGSASYSQVAHIPK	7HE	28	1.60429
QKKLEKERQEQLQKEQEKAFFAQFQLDEETGE[7HE]LPIQPAQHIQTDTSGSASYSQVAHIPK	7HE	34	1.7256
QKKLEKERQEQLQKEQEKAFFAQF[G8B]LDEETGEFLPIQPAQHIQTDTSGSASYSQVAHIPK	G8B	26	1.61376
QKKLEKERQEQLQKEQEKAFFAQFQ[G8B]DEETGEFLPIQPAQHIQTDTSGSASYSQVAHIPK	G8B	27	1.63958
QKKLEKERQEQLQKEQEKAFFAQFQL[G8B]EETGEFLPIQPAQHIQTDTSGSASYSQVAHIPK	G8B	28	1.58203
QKKLEKERQEQLQKEQEKAFFAQFQLDEETGE[G8B]LPIQPAQHIQTDTSGSASYSQVAHIPK	G8B	34	1.71446
QKKLEKERQEQLQKEQEKAFFAQF[YQE]LDEETGEFLPIQPAQHIQTDTSGSASYSQVAHIPK	YQE	26	1.4937
QKKLEKERQEQLQKEQEKAFFAQFQ[YQE]DEETGEFLPIQPAQHIQTDTSGSASYSQVAHIPK	YQE	27	1.54347
QKKLEKERQEQLQKEQEKAFFAQFQL[YQE]EETGEFLPIQPAQHIQTDTSGSASYSQVAHIPK	YQE	28	1.49116
QKKLEKERQEQLQKEQEKAFFAQFQLDEETGE[YQE]LPIQPAQHIQTDTSGSASYSQVAHIPK	YQE	34	1.64892
QKKLEKERQEQLQKEQEKAFFAQF[84B]LDEETGEFLPIQPAQHIQTDTSGSASYSQVAHIPK	84B	26	1.35926
QKKLEKERQEQLQKEQEKAFFAQFQ[84B]DEETGEFLPIQPAQHIQTDTSGSASYSQVAHIPK	84B	27	1.42991
QKKLEKERQEQLQKEQEKAFFAQFQL[84B]EETGEFLPIQPAQHIQTDTSGSASYSQVAHIPK	84B	28	1.37684
QKKLEKERQEQLQKEQEKAFFAQFQLDEETGE[84B]LPIQPAQHIQTDTSGSASYSQVAHIPK	84B	34	1.55025
QKKLEKERQEQLQKEQEKAFFAQF[YWN]LDEETGEFLPIQPAQHIQTDTSGSASYSQVAHIPK	YWN	26	1.40327
QKKLEKERQEQLQKEQEKAFFAQFQ[YWN]DEETGEFLPIQPAQHIQTDTSGSASYSQVAHIPK	YWN	27	1.46606
QKKLEKERQEQLQKEQEKAFFAQFQL[YWN]EETGEFLPIQPAQHIQTDTSGSASYSQVAHIPK	YWN	28	1.41898
QKKLEKERQEQLQKEQEKAFFAQFQLDEETGE[YWN]LPIQPAQHIQTDTSGSASYSQVAHIPK	YWN	34	1.59504
QKKLEKERQEQLQKEQEKAFFAQF[JT2]LDEETGEFLPIQPAQHIQTDTSGSASYSQVAHIPK	JT2	26	1.09235
QKKLEKERQEQLQKEQEKAFFAQFQ[JT2]DEETGEFLPIQPAQHIQTDTSGSASYSQVAHIPK	JT2	27	1.20591
QKKLEKERQEQLQKEQEKAFFAQFQL[JT2]EETGEFLPIQPAQHIQTDTSGSASYSQVAHIPK	JT2	28	1.18096
QKKLEKERQEQLQKEQEKAFFAQFQLDEETGE[JT2]LPIQPAQHIQTDTSGSASYSQVAHIPK	JT2	34	1.34274
QKKLEKERQEQLQKEQEKAFFAQF[45X]LDEETGEFLPIQPAQHIQTDTSGSASYSQVAHIPK	45X	26	1.3866
QKKLEKERQEQLQKEQEKAFFAQFQ[45X]DEETGEFLPIQPAQHIQTDTSGSASYSQVAHIPK	45X	27	1.4517
QKKLEKERQEQLQKEQEKAFFAQFQL[45X]EETGEFLPIQPAQHIQTDTSGSASYSQVAHIPK	45X	28	1.40232
QKKLEKERQEQLQKEQEKAFFAQFQLDEETGE[45X]LPIQPAQHIQTDTSGSASYSQVAHIPK	45X	34	1.57841
QKKLEKERQEQLQKEQEKAFFAQF[KS8]LDEETGEFLPIQPAQHIQTDTSGSASYSQVAHIPK	KS8	26	1.51046
QKKLEKERQEQLQKEQEKAFFAQFQ[KS8]DEETGEFLPIQPAQHIQTDTSGSASYSQVAHIPK	KS8	27	1.54795
QKKLEKERQEQLQKEQEKAFFAQFQL[KS8]EETGEFLPIQPAQHIQTDTSGSASYSQVAHIPK	KS8	28	1.49188
QKKLEKERQEQLQKEQEKAFFAQFQLDEETGE[KS8]LPIQPAQHIQTDTSGSASYSQVAHIPK	KS8	34	1.65506
QKKLEKERQEQLQKEQEKAFFAQF[4KW]LDEETGEFLPIQPAQHIQTDTSGSASYSQVAHIPK	4KW	26	1.59034
QKKLEKERQEQLQKEQEKAFFAQFQ[4KW]DEETGEFLPIQPAQHIQTDTSGSASYSQVAHIPK	4KW	27	1.8606
QKKLEKERQEQLQKEQEKAFFAQFQL[4KW]EETGEFLPIQPAQHIQTDTSGSASYSQVAHIPK	4KW	28	1.52094
QKKLEKERQEQLQKEQEKAFFAQFQLDEETGE[4KW]LPIQPAQHIQTDTSGSASYSQVAHIPK	4KW	34	1.74805
QKKLEKERQEQLQKEQEKAFFAQF[UO7]LDEETGEFLPIQPAQHIQTDTSGSASYSQVAHIPK	UO7	26	1.41878
QKKLEKERQEQLQKEQEKAFFAQFQ[UO7]DEETGEFLPIQPAQHIQTDTSGSASYSQVAHIPK	UO7	27	1.48097
QKKLEKERQEQLQKEQEKAFFAQFQL[UO7]EETGEFLPIQPAQHIQTDTSGSASYSQVAHIPK	UO7	28	1.43451
QKKLEKERQEQLQKEQEKAFFAQFQLDEETGE[UO7]LPIQPAQHIQTDTSGSASYSQVAHIPK	UO7	34	1.60831
QKKLEKERQEQLQKEQEKAFFAQF[OCF]LDEETGEFLPIQPAQHIQTDTSGSASYSQVAHIPK	OCF	26	1.73711
QKKLEKERQEQLQKEQEKAFFAQFQ[OCF]DEETGEFLPIQPAQHIQTDTSGSASYSQVAHIPK	OCF	27	1.89096
QKKLEKERQEQLQKEQEKAFFAQFQL[OCF]EETGEFLPIQPAQHIQTDTSGSASYSQVAHIPK	OCF	28	1.6627
QKKLEKERQEQLQKEQEKAFFAQFQLDEETGE[OCF]LPIQPAQHIQTDTSGSASYSQVAHIPK	OCF	34	1.7582
QKKLEKERQEQLQKEQEKAFFAQF[VP0]LDEETGEFLPIQPAQHIQTDTSGSASYSQVAHIPK	VP0	26	1.70734
QKKLEKERQEQLQKEQEKAFFAQFQ[VP0]DEETGEFLPIQPAQHIQTDTSGSASYSQVAHIPK	VP0	27	1.86166
QKKLEKERQEQLQKEQEKAFFAQFQL[VP0]EETGEFLPIQPAQHIQTDTSGSASYSQVAHIPK	VP0	28	1.64517
QKKLEKERQEQLQKEQEKAFFAQFQLDEETGE[VP0]LPIQPAQHIQTDTSGSASYSQVAHIPK	VP0	34	1.74841
QKKLEKERQEQLQKEQEKAFFAQF[6S7]LDEETGEFLPIQPAQHIQTDTSGSASYSQVAHIPK	6S7	26	1.08993
QKKLEKERQEQLQKEQEKAFFAQFQ[6S7]DEETGEFLPIQPAQHIQTDTSGSASYSQVAHIPK	6S7	27	1.2039
QKKLEKERQEQLQKEQEKAFFAQFQL[6S7]EETGEFLPIQPAQHIQTDTSGSASYSQVAHIPK	6S7	28	1.17894
QKKLEKERQEQLQKEQEKAFFAQFQLDEETGE[6S7]LPIQPAQHIQTDTSGSASYSQVAHIPK	6S7	34	1.34113
QKKLEKERQEQLQKEQEKAFFAQF[YK0]LDEETGEFLPIQPAQHIQTDTSGSASYSQVAHIPK	YK0	26	1.61592
QKKLEKERQEQLQKEQEKAFFAQFQ[YK0]DEETGEFLPIQPAQHIQTDTSGSASYSQVAHIPK	YK0	27	1.64137
QKKLEKERQEQLQKEQEKAFFAQFQL[YK0]EETGEFLPIQPAQHIQTDTSGSASYSQVAHIPK	YK0	28	1.58409
QKKLEKERQEQLQKEQEKAFFAQFQLDEETGE[YK0]LPIQPAQHIQTDTSGSASYSQVAHIPK	YK0	34	1.71525
QKKLEKERQEQLQKEQEKAFFAQF[FEQ]LDEETGEFLPIQPAQHIQTDTSGSASYSQVAHIPK	FEQ	26	1.55569
QKKLEKERQEQLQKEQEKAFFAQFQ[FEQ]DEETGEFLPIQPAQHIQTDTSGSASYSQVAHIPK	FEQ	27	1.82329
QKKLEKERQEQLQKEQEKAFFAQFQL[FEQ]EETGEFLPIQPAQHIQTDTSGSASYSQVAHIPK	FEQ	28	1.48915
QKKLEKERQEQLQKEQEKAFFAQFQLDEETGE[FEQ]LPIQPAQHIQTDTSGSASYSQVAHIPK	FEQ	34	1.73526
QKKLEKERQEQLQKEQEKAFFAQF[FNL]LDEETGEFLPIQPAQHIQTDTSGSASYSQVAHIPK	FNL	26	1.39186
QKKLEKERQEQLQKEQEKAFFAQFQ[FNL]DEETGEFLPIQPAQHIQTDTSGSASYSQVAHIPK	FNL	27	1.4562
QKKLEKERQEQLQKEQEKAFFAQFQL[FNL]EETGEFLPIQPAQHIQTDTSGSASYSQVAHIPK	FNL	28	1.40758
QKKLEKERQEQLQKEQEKAFFAQFQLDEETGE[FNL]LPIQPAQHIQTDTSGSASYSQVAHIPK	FNL	34	1.58422
QKKLEKERQEQLQKEQEKAFFAQF[GQJ]LDEETGEFLPIQPAQHIQTDTSGSASYSQVAHIPK	GQJ	26	1.46267
QKKLEKERQEQLQKEQEKAFFAQFQ[GQJ]DEETGEFLPIQPAQHIQTDTSGSASYSQVAHIPK	GQJ	27	1.52075
QKKLEKERQEQLQKEQEKAFFAQFQL[GQJ]EETGEFLPIQPAQHIQTDTSGSASYSQVAHIPK	GQJ	28	1.46822
QKKLEKERQEQLQKEQEKAFFAQFQLDEETGE[GQJ]LPIQPAQHIQTDTSGSASYSQVAHIPK	GQJ	34	1.63373
QKKLEKERQEQLQKEQEKAFFAQF[UT7]LDEETGEFLPIQPAQHIQTDTSGSASYSQVAHIPK	UT7	26	1.45562
QKKLEKERQEQLQKEQEKAFFAQFQ[UT7]DEETGEFLPIQPAQHIQTDTSGSASYSQVAHIPK	UT7	27	1.51462
QKKLEKERQEQLQKEQEKAFFAQFQL[UT7]EETGEFLPIQPAQHIQTDTSGSASYSQVAHIPK	UT7	28	1.46344
QKKLEKERQEQLQKEQEKAFFAQFQLDEETGE[UT7]LPIQPAQHIQTDTSGSASYSQVAHIPK	UT7	34	1.62988
QKKLEKERQEQLQKEQEKAFFAQF[NRD]LDEETGEFLPIQPAQHIQTDTSGSASYSQVAHIPK	NRD	26	1.52307
QKKLEKERQEQLQKEQEKAFFAQFQ[NRD]DEETGEFLPIQPAQHIQTDTSGSASYSQVAHIPK	NRD	27	1.78812
QKKLEKERQEQLQKEQEKAFFAQFQL[NRD]EETGEFLPIQPAQHIQTDTSGSASYSQVAHIPK	NRD	28	1.46203
QKKLEKERQEQLQKEQEKAFFAQFQLDEETGE[NRD]LPIQPAQHIQTDTSGSASYSQVAHIPK	NRD	34	1.72319
QKKLEKERQEQLQKEQEKAFFAQF[BWY]LDEETGEFLPIQPAQHIQTDTSGSASYSQVAHIPK	BWY	26	1.38649
QKKLEKERQEQLQKEQEKAFFAQFQ[BWY]DEETGEFLPIQPAQHIQTDTSGSASYSQVAHIPK	BWY	27	1.45161
QKKLEKERQEQLQKEQEKAFFAQFQL[BWY]EETGEFLPIQPAQHIQTDTSGSASYSQVAHIPK	BWY	28	1.40221
QKKLEKERQEQLQKEQEKAFFAQFQLDEETGE[BWY]LPIQPAQHIQTDTSGSASYSQVAHIPK	BWY	34	1.57829
QKKLEKERQEQLQKEQEKAFFAQF[QD9]LDEETGEFLPIQPAQHIQTDTSGSASYSQVAHIPK	QD9	26	1.39062
QKKLEKERQEQLQKEQEKAFFAQFQ[QD9]DEETGEFLPIQPAQHIQTDTSGSASYSQVAHIPK	QD9	27	1.45515
QKKLEKERQEQLQKEQEKAFFAQFQL[QD9]EETGEFLPIQPAQHIQTDTSGSASYSQVAHIPK	QD9	28	1.40634
QKKLEKERQEQLQKEQEKAFFAQFQLDEETGE[QD9]LPIQPAQHIQTDTSGSASYSQVAHIPK	QD9	34	1.58286
QKKLEKERQEQLQKEQEKAFFAQF[UQ2]LDEETGEFLPIQPAQHIQTDTSGSASYSQVAHIPK	UQ2	26	1.31082
QKKLEKERQEQLQKEQEKAFFAQFQ[UQ2]DEETGEFLPIQPAQHIQTDTSGSASYSQVAHIPK	UQ2	27	1.39385
QKKLEKERQEQLQKEQEKAFFAQFQL[UQ2]EETGEFLPIQPAQHIQTDTSGSASYSQVAHIPK	UQ2	28	1.33809
QKKLEKERQEQLQKEQEKAFFAQFQLDEETGE[UQ2]LPIQPAQHIQTDTSGSASYSQVAHIPK	UQ2	34	1.50742
QKKLEKERQEQLQKEQEKAFFAQF[NSL]LDEETGEFLPIQPAQHIQTDTSGSASYSQVAHIPK	NSL	26	1.8101
QKKLEKERQEQLQKEQEKAFFAQFQ[NSL]DEETGEFLPIQPAQHIQTDTSGSASYSQVAHIPK	NSL	27	2.05793
QKKLEKERQEQLQKEQEKAFFAQFQL[NSL]EETGEFLPIQPAQHIQTDTSGSASYSQVAHIPK	NSL	28	1.66587
QKKLEKERQEQLQKEQEKAFFAQFQLDEETGE[NSL]LPIQPAQHIQTDTSGSASYSQVAHIPK	NSL	34	1.86613
QKKLEKERQEQLQKEQEKAFFAQF[0K9]LDEETGEFLPIQPAQHIQTDTSGSASYSQVAHIPK	0K9	26	1.40366
QKKLEKERQEQLQKEQEKAFFAQFQ[0K9]DEETGEFLPIQPAQHIQTDTSGSASYSQVAHIPK	0K9	27	1.46644
QKKLEKERQEQLQKEQEKAFFAQFQL[0K9]EETGEFLPIQPAQHIQTDTSGSASYSQVAHIPK	0K9	28	1.41938
QKKLEKERQEQLQKEQEKAFFAQFQLDEETGE[0K9]LPIQPAQHIQTDTSGSASYSQVAHIPK	0K9	34	1.59538
QKKLEKERQEQLQKEQEKAFFAQF[3TY]LDEETGEFLPIQPAQHIQTDTSGSASYSQVAHIPK	3TY	26	1.77957
QKKLEKERQEQLQKEQEKAFFAQFQ[3TY]DEETGEFLPIQPAQHIQTDTSGSASYSQVAHIPK	3TY	27	2.03242
QKKLEKERQEQLQKEQEKAFFAQFQL[3TY]EETGEFLPIQPAQHIQTDTSGSASYSQVAHIPK	3TY	28	1.64783
QKKLEKERQEQLQKEQEKAFFAQFQLDEETGE[3TY]LPIQPAQHIQTDTSGSASYSQVAHIPK	3TY	34	1.84282
QKKLEKERQEQLQKEQEKAFFAQF[56L]LDEETGEFLPIQPAQHIQTDTSGSASYSQVAHIPK	56L	26	1.44884
QKKLEKERQEQLQKEQEKAFFAQFQ[56L]DEETGEFLPIQPAQHIQTDTSGSASYSQVAHIPK	56L	27	1.50873
QKKLEKERQEQLQKEQEKAFFAQFQL[56L]EETGEFLPIQPAQHIQTDTSGSASYSQVAHIPK	56L	28	1.45884
QKKLEKERQEQLQKEQEKAFFAQFQLDEETGE[56L]LPIQPAQHIQTDTSGSASYSQVAHIPK	56L	34	1.62616
QKKLEKERQEQLQKEQEKAFFAQF[XTY]LDEETGEFLPIQPAQHIQTDTSGSASYSQVAHIPK	XTY	26	1.47317
QKKLEKERQEQLQKEQEKAFFAQFQ[XTY]DEETGEFLPIQPAQHIQTDTSGSASYSQVAHIPK	XTY	27	1.52987
QKKLEKERQEQLQKEQEKAFFAQFQL[XTY]EETGEFLPIQPAQHIQTDTSGSASYSQVAHIPK	XTY	28	1.47535
QKKLEKERQEQLQKEQEKAFFAQFQLDEETGE[XTY]LPIQPAQHIQTDTSGSASYSQVAHIPK	XTY	34	1.64037
QKKLEKERQEQLQKEQEKAFFAQF[3TS]LDEETGEFLPIQPAQHIQTDTSGSASYSQVAHIPK	3TS	26	1.64547
QKKLEKERQEQLQKEQEKAFFAQFQ[3TS]DEETGEFLPIQPAQHIQTDTSGSASYSQVAHIPK	3TS	27	1.79675
QKKLEKERQEQLQKEQEKAFFAQFQL[3TS]EETGEFLPIQPAQHIQTDTSGSASYSQVAHIPK	3TS	28	1.6053
QKKLEKERQEQLQKEQEKAFFAQFQLDEETGE[3TS]LPIQPAQHIQTDTSGSASYSQVAHIPK	3TS	34	1.72616
QKKLEKERQEQLQKEQEKAFFAQF[AZN]LDEETGEFLPIQPAQHIQTDTSGSASYSQVAHIPK	AZN	26	1.36192
QKKLEKERQEQLQKEQEKAFFAQFQ[AZN]DEETGEFLPIQPAQHIQTDTSGSASYSQVAHIPK	AZN	27	1.43173
QKKLEKERQEQLQKEQEKAFFAQFQL[AZN]EETGEFLPIQPAQHIQTDTSGSASYSQVAHIPK	AZN	28	1.37897
QKKLEKERQEQLQKEQEKAFFAQFQLDEETGE[AZN]LPIQPAQHIQTDTSGSASYSQVAHIPK	AZN	34	1.5526
QKKLEKERQEQLQKEQEKAFFAQF[CI2]LDEETGEFLPIQPAQHIQTDTSGSASYSQVAHIPK	CI2	26	1.54032
QKKLEKERQEQLQKEQEKAFFAQFQ[CI2]DEETGEFLPIQPAQHIQTDTSGSASYSQVAHIPK	CI2	27	1.57857
QKKLEKERQEQLQKEQEKAFFAQFQL[CI2]EETGEFLPIQPAQHIQTDTSGSASYSQVAHIPK	CI2	28	1.52382
QKKLEKERQEQLQKEQEKAFFAQFQLDEETGE[CI2]LPIQPAQHIQTDTSGSASYSQVAHIPK	CI2	34	1.67167
QKKLEKERQEQLQKEQEKAFFAQF[DOM]LDEETGEFLPIQPAQHIQTDTSGSASYSQVAHIPK	DOM	26	1.16953
QKKLEKERQEQLQKEQEKAFFAQFQ[DOM]DEETGEFLPIQPAQHIQTDTSGSASYSQVAHIPK	DOM	27	1.27538
QKKLEKERQEQLQKEQEKAFFAQFQL[DOM]EETGEFLPIQPAQHIQTDTSGSASYSQVAHIPK	DOM	28	1.23994
QKKLEKERQEQLQKEQEKAFFAQFQLDEETGE[DOM]LPIQPAQHIQTDTSGSASYSQVAHIPK	DOM	34	1.39894
QKKLEKERQEQLQKEQEKAFFAQF[84H]LDEETGEFLPIQPAQHIQTDTSGSASYSQVAHIPK	84H	26	1.39696
QKKLEKERQEQLQKEQEKAFFAQFQ[84H]DEETGEFLPIQPAQHIQTDTSGSASYSQVAHIPK	84H	27	1.46057
QKKLEKERQEQLQKEQEKAFFAQFQL[84H]EETGEFLPIQPAQHIQTDTSGSASYSQVAHIPK	84H	28	1.41268
QKKLEKERQEQLQKEQEKAFFAQFQLDEETGE[84H]LPIQPAQHIQTDTSGSASYSQVAHIPK	84H	34	1.58965
QKKLEKERQEQLQKEQEKAFFAQF[AB6]LDEETGEFLPIQPAQHIQTDTSGSASYSQVAHIPK	AB6	26	1.59826
QKKLEKERQEQLQKEQEKAFFAQFQ[AB6]DEETGEFLPIQPAQHIQTDTSGSASYSQVAHIPK	AB6	27	1.7472
QKKLEKERQEQLQKEQEKAFFAQFQL[AB6]EETGEFLPIQPAQHIQTDTSGSASYSQVAHIPK	AB6	28	1.56881
QKKLEKERQEQLQKEQEKAFFAQFQLDEETGE[AB6]LPIQPAQHIQTDTSGSASYSQVAHIPK	AB6	34	1.70677
QKKLEKERQEQLQKEQEKAFFAQF[FMT]LDEETGEFLPIQPAQHIQTDTSGSASYSQVAHIPK	FMT	26	1.31643
QKKLEKERQEQLQKEQEKAFFAQFQ[FMT]DEETGEFLPIQPAQHIQTDTSGSASYSQVAHIPK	FMT	27	1.3988
QKKLEKERQEQLQKEQEKAFFAQFQL[FMT]EETGEFLPIQPAQHIQTDTSGSASYSQVAHIPK	FMT	28	1.34257
QKKLEKERQEQLQKEQEKAFFAQFQLDEETGE[FMT]LPIQPAQHIQTDTSGSASYSQVAHIPK	FMT	34	1.51237
QKKLEKERQEQLQKEQEKAFFAQF[YZO]LDEETGEFLPIQPAQHIQTDTSGSASYSQVAHIPK	YZO	26	1.48183
QKKLEKERQEQLQKEQEKAFFAQFQ[YZO]DEETGEFLPIQPAQHIQTDTSGSASYSQVAHIPK	YZO	27	1.53584
QKKLEKERQEQLQKEQEKAFFAQFQL[YZO]EETGEFLPIQPAQHIQTDTSGSASYSQVAHIPK	YZO	28	1.48198
QKKLEKERQEQLQKEQEKAFFAQFQLDEETGE[YZO]LPIQPAQHIQTDTSGSASYSQVAHIPK	YZO	34	1.64398
QKKLEKERQEQLQKEQEKAFFAQF[1V4]LDEETGEFLPIQPAQHIQTDTSGSASYSQVAHIPK	1V4	26	1.51934
QKKLEKERQEQLQKEQEKAFFAQFQ[1V4]DEETGEFLPIQPAQHIQTDTSGSASYSQVAHIPK	1V4	27	1.56113
QKKLEKERQEQLQKEQEKAFFAQFQL[1V4]EETGEFLPIQPAQHIQTDTSGSASYSQVAHIPK	1V4	28	1.50896
QKKLEKERQEQLQKEQEKAFFAQFQLDEETGE[1V4]LPIQPAQHIQTDTSGSASYSQVAHIPK	1V4	34	1.66037
QKKLEKERQEQLQKEQEKAFFAQF[YVK]LDEETGEFLPIQPAQHIQTDTSGSASYSQVAHIPK	YVK	26	1.55017
QKKLEKERQEQLQKEQEKAFFAQFQ[YVK]DEETGEFLPIQPAQHIQTDTSGSASYSQVAHIPK	YVK	27	1.58674
QKKLEKERQEQLQKEQEKAFFAQFQL[YVK]EETGEFLPIQPAQHIQTDTSGSASYSQVAHIPK	YVK	28	1.53078
QKKLEKERQEQLQKEQEKAFFAQFQLDEETGE[YVK]LPIQPAQHIQTDTSGSASYSQVAHIPK	YVK	34	1.67697
QKKLEKERQEQLQKEQEKAFFAQF[8N5]LDEETGEFLPIQPAQHIQTDTSGSASYSQVAHIPK	8N5	26	1.52282
QKKLEKERQEQLQKEQEKAFFAQFQ[8N5]DEETGEFLPIQPAQHIQTDTSGSASYSQVAHIPK	8N5	27	1.56404
QKKLEKERQEQLQKEQEKAFFAQFQL[8N5]EETGEFLPIQPAQHIQTDTSGSASYSQVAHIPK	8N5	28	1.51144
QKKLEKERQEQLQKEQEKAFFAQFQLDEETGE[8N5]LPIQPAQHIQTDTSGSASYSQVAHIPK	8N5	34	1.66225
QKKLEKERQEQLQKEQEKAFFAQF[OYF]LDEETGEFLPIQPAQHIQTDTSGSASYSQVAHIPK	OYF	26	1.46494
QKKLEKERQEQLQKEQEKAFFAQFQ[OYF]DEETGEFLPIQPAQHIQTDTSGSASYSQVAHIPK	OYF	27	1.52272
QKKLEKERQEQLQKEQEKAFFAQFQL[OYF]EETGEFLPIQPAQHIQTDTSGSASYSQVAHIPK	OYF	28	1.46977
QKKLEKERQEQLQKEQEKAFFAQFQLDEETGE[OYF]LPIQPAQHIQTDTSGSASYSQVAHIPK	OYF	34	1.63511
QKKLEKERQEQLQKEQEKAFFAQF[6UT]LDEETGEFLPIQPAQHIQTDTSGSASYSQVAHIPK	6UT	26	1.57444
QKKLEKERQEQLQKEQEKAFFAQFQ[6UT]DEETGEFLPIQPAQHIQTDTSGSASYSQVAHIPK	6UT	27	1.60691
QKKLEKERQEQLQKEQEKAFFAQFQL[6UT]EETGEFLPIQPAQHIQTDTSGSASYSQVAHIPK	6UT	28	1.54902
QKKLEKERQEQLQKEQEKAFFAQFQLDEETGE[6UT]LPIQPAQHIQTDTSGSASYSQVAHIPK	6UT	34	1.69101
QKKLEKERQEQLQKEQEKAFFAQF[3G1]LDEETGEFLPIQPAQHIQTDTSGSASYSQVAHIPK	3G1	26	1.67146
QKKLEKERQEQLQKEQEKAFFAQFQ[3G1]DEETGEFLPIQPAQHIQTDTSGSASYSQVAHIPK	3G1	27	1.82473
QKKLEKERQEQLQKEQEKAFFAQFQL[3G1]EETGEFLPIQPAQHIQTDTSGSASYSQVAHIPK	3G1	28	1.62248
QKKLEKERQEQLQKEQEKAFFAQFQLDEETGE[3G1]LPIQPAQHIQTDTSGSASYSQVAHIPK	3G1	34	1.73575
QKKLEKERQEQLQKEQEKAFFAQF[XPB]LDEETGEFLPIQPAQHIQTDTSGSASYSQVAHIPK	XPB	26	1.78377
QKKLEKERQEQLQKEQEKAFFAQFQ[XPB]DEETGEFLPIQPAQHIQTDTSGSASYSQVAHIPK	XPB	27	2.03549
QKKLEKERQEQLQKEQEKAFFAQFQL[XPB]EETGEFLPIQPAQHIQTDTSGSASYSQVAHIPK	XPB	28	1.65006
QKKLEKERQEQLQKEQEKAFFAQFQLDEETGE[XPB]LPIQPAQHIQTDTSGSASYSQVAHIPK	XPB	34	1.84532
QKKLEKERQEQLQKEQEKAFFAQF[IJY]LDEETGEFLPIQPAQHIQTDTSGSASYSQVAHIPK	IJY	26	1.25196
QKKLEKERQEQLQKEQEKAFFAQFQ[IJY]DEETGEFLPIQPAQHIQTDTSGSASYSQVAHIPK	IJY	27	1.34611
QKKLEKERQEQLQKEQEKAFFAQFQL[IJY]EETGEFLPIQPAQHIQTDTSGSASYSQVAHIPK	IJY	28	1.29489
QKKLEKERQEQLQKEQEKAFFAQFQLDEETGE[IJY]LPIQPAQHIQTDTSGSASYSQVAHIPK	IJY	34	1.45968
QKKLEKERQEQLQKEQEKAFFAQF[DZS]LDEETGEFLPIQPAQHIQTDTSGSASYSQVAHIPK	DZS	26	1.24689
QKKLEKERQEQLQKEQEKAFFAQFQ[DZS]DEETGEFLPIQPAQHIQTDTSGSASYSQVAHIPK	DZS	27	1.34237
QKKLEKERQEQLQKEQEKAFFAQFQL[DZS]EETGEFLPIQPAQHIQTDTSGSASYSQVAHIPK	DZS	28	1.29151
QKKLEKERQEQLQKEQEKAFFAQFQLDEETGE[DZS]LPIQPAQHIQTDTSGSASYSQVAHIPK	DZS	34	1.45595
QKKLEKERQEQLQKEQEKAFFAQF[T4A]LDEETGEFLPIQPAQHIQTDTSGSASYSQVAHIPK	T4A	26	1.5511
QKKLEKERQEQLQKEQEKAFFAQFQ[T4A]DEETGEFLPIQPAQHIQTDTSGSASYSQVAHIPK	T4A	27	1.58752
QKKLEKERQEQLQKEQEKAFFAQFQL[T4A]EETGEFLPIQPAQHIQTDTSGSASYSQVAHIPK	T4A	28	1.53145
QKKLEKERQEQLQKEQEKAFFAQFQLDEETGE[T4A]LPIQPAQHIQTDTSGSASYSQVAHIPK	T4A	34	1.67747
QKKLEKERQEQLQKEQEKAFFAQF[DN6]LDEETGEFLPIQPAQHIQTDTSGSASYSQVAHIPK	DN6	26	1.64029
QKKLEKERQEQLQKEQEKAFFAQFQ[DN6]DEETGEFLPIQPAQHIQTDTSGSASYSQVAHIPK	DN6	27	1.91978
QKKLEKERQEQLQKEQEKAFFAQFQL[DN6]EETGEFLPIQPAQHIQTDTSGSASYSQVAHIPK	DN6	28	1.56483
QKKLEKERQEQLQKEQEKAFFAQFQLDEETGE[DN6]LPIQPAQHIQTDTSGSASYSQVAHIPK	DN6	34	1.76912
QKKLEKERQEQLQKEQEKAFFAQF[0S8]LDEETGEFLPIQPAQHIQTDTSGSASYSQVAHIPK	0S8	26	1.12365
QKKLEKERQEQLQKEQEKAFFAQFQ[0S8]DEETGEFLPIQPAQHIQTDTSGSASYSQVAHIPK	0S8	27	1.23393
QKKLEKERQEQLQKEQEKAFFAQFQL[0S8]EETGEFLPIQPAQHIQTDTSGSASYSQVAHIPK	0S8	28	1.20704
QKKLEKERQEQLQKEQEKAFFAQFQLDEETGE[0S8]LPIQPAQHIQTDTSGSASYSQVAHIPK	0S8	34	1.36514
QKKLEKERQEQLQKEQEKAFFAQF[I0W]LDEETGEFLPIQPAQHIQTDTSGSASYSQVAHIPK	I0W	26	1.21056
QKKLEKERQEQLQKEQEKAFFAQFQ[I0W]DEETGEFLPIQPAQHIQTDTSGSASYSQVAHIPK	I0W	27	1.31246
QKKLEKERQEQLQKEQEKAFFAQFQL[I0W]EETGEFLPIQPAQHIQTDTSGSASYSQVAHIPK	I0W	28	1.26729
QKKLEKERQEQLQKEQEKAFFAQFQLDEETGE[I0W]LPIQPAQHIQTDTSGSASYSQVAHIPK	I0W	34	1.42918
QKKLEKERQEQLQKEQEKAFFAQF[TW5]LDEETGEFLPIQPAQHIQTDTSGSASYSQVAHIPK	TW5	26	1.44943
QKKLEKERQEQLQKEQEKAFFAQFQ[TW5]DEETGEFLPIQPAQHIQTDTSGSASYSQVAHIPK	TW5	27	1.50925
QKKLEKERQEQLQKEQEKAFFAQFQL[TW5]EETGEFLPIQPAQHIQTDTSGSASYSQVAHIPK	TW5	28	1.45924
QKKLEKERQEQLQKEQEKAFFAQFQLDEETGE[TW5]LPIQPAQHIQTDTSGSASYSQVAHIPK	TW5	34	1.62649
QKKLEKERQEQLQKEQEKAFFAQF[42W]LDEETGEFLPIQPAQHIQTDTSGSASYSQVAHIPK	42W	26	1.38856
QKKLEKERQEQLQKEQEKAFFAQFQ[42W]DEETGEFLPIQPAQHIQTDTSGSASYSQVAHIPK	42W	27	1.45339
QKKLEKERQEQLQKEQEKAFFAQFQL[42W]EETGEFLPIQPAQHIQTDTSGSASYSQVAHIPK	42W	28	1.40429
QKKLEKERQEQLQKEQEKAFFAQFQLDEETGE[42W]LPIQPAQHIQTDTSGSASYSQVAHIPK	42W	34	1.58059
QKKLEKERQEQLQKEQEKAFFAQF[Q9N]LDEETGEFLPIQPAQHIQTDTSGSASYSQVAHIPK	Q9N	26	1.40681
QKKLEKERQEQLQKEQEKAFFAQFQ[Q9N]DEETGEFLPIQPAQHIQTDTSGSASYSQVAHIPK	Q9N	27	1.46947
QKKLEKERQEQLQKEQEKAFFAQFQL[Q9N]EETGEFLPIQPAQHIQTDTSGSASYSQVAHIPK	Q9N	28	1.42253
QKKLEKERQEQLQKEQEKAFFAQFQLDEETGE[Q9N]LPIQPAQHIQTDTSGSASYSQVAHIPK	Q9N	34	1.59807
QKKLEKERQEQLQKEQEKAFFAQF[MS8]LDEETGEFLPIQPAQHIQTDTSGSASYSQVAHIPK	MS8	26	1.2687
QKKLEKERQEQLQKEQEKAFFAQFQ[MS8]DEETGEFLPIQPAQHIQTDTSGSASYSQVAHIPK	MS8	27	1.35844
QKKLEKERQEQLQKEQEKAFFAQFQL[MS8]EETGEFLPIQPAQHIQTDTSGSASYSQVAHIPK	MS8	28	1.30605
QKKLEKERQEQLQKEQEKAFFAQFQLDEETGE[MS8]LPIQPAQHIQTDTSGSASYSQVAHIPK	MS8	34	1.47202
QKKLEKERQEQLQKEQEKAFFAQF[WHF]LDEETGEFLPIQPAQHIQTDTSGSASYSQVAHIPK	WHF	26	1.617
QKKLEKERQEQLQKEQEKAFFAQFQ[WHF]DEETGEFLPIQPAQHIQTDTSGSASYSQVAHIPK	WHF	27	1.64226
QKKLEKERQEQLQKEQEKAFFAQFQL[WHF]EETGEFLPIQPAQHIQTDTSGSASYSQVAHIPK	WHF	28	1.58511
QKKLEKERQEQLQKEQEKAFFAQFQLDEETGE[WHF]LPIQPAQHIQTDTSGSASYSQVAHIPK	WHF	34	1.71565
QKKLEKERQEQLQKEQEKAFFAQF[83Y]LDEETGEFLPIQPAQHIQTDTSGSASYSQVAHIPK	83Y	26	1.6815
QKKLEKERQEQLQKEQEKAFFAQFQ[83Y]DEETGEFLPIQPAQHIQTDTSGSASYSQVAHIPK	83Y	27	1.8355
QKKLEKERQEQLQKEQEKAFFAQFQL[83Y]EETGEFLPIQPAQHIQTDTSGSASYSQVAHIPK	83Y	28	1.62912
QKKLEKERQEQLQKEQEKAFFAQFQLDEETGE[83Y]LPIQPAQHIQTDTSGSASYSQVAHIPK	83Y	34	1.73943
QKKLEKERQEQLQKEQEKAFFAQF[1YK]LDEETGEFLPIQPAQHIQTDTSGSASYSQVAHIPK	1YK	26	1.48154
QKKLEKERQEQLQKEQEKAFFAQFQ[1YK]DEETGEFLPIQPAQHIQTDTSGSASYSQVAHIPK	1YK	27	1.53565
QKKLEKERQEQLQKEQEKAFFAQFQL[1YK]EETGEFLPIQPAQHIQTDTSGSASYSQVAHIPK	1YK	28	1.48175
QKKLEKERQEQLQKEQEKAFFAQFQLDEETGE[1YK]LPIQPAQHIQTDTSGSASYSQVAHIPK	1YK	34	1.64386
QKKLEKERQEQLQKEQEKAFFAQF[Q2E]LDEETGEFLPIQPAQHIQTDTSGSASYSQVAHIPK	Q2E	26	1.23668
QKKLEKERQEQLQKEQEKAFFAQFQ[Q2E]DEETGEFLPIQPAQHIQTDTSGSASYSQVAHIPK	Q2E	27	1.33485
QKKLEKERQEQLQKEQEKAFFAQFQL[Q2E]EETGEFLPIQPAQHIQTDTSGSASYSQVAHIPK	Q2E	28	1.2847
QKKLEKERQEQLQKEQEKAFFAQFQLDEETGE[Q2E]LPIQPAQHIQTDTSGSASYSQVAHIPK	Q2E	34	1.44842
QKKLEKERQEQLQKEQEKAFFAQF[SA3]LDEETGEFLPIQPAQHIQTDTSGSASYSQVAHIPK	SA3	26	1.44083
QKKLEKERQEQLQKEQEKAFFAQFQ[SA3]DEETGEFLPIQPAQHIQTDTSGSASYSQVAHIPK	SA3	27	1.50177
QKKLEKERQEQLQKEQEKAFFAQFQL[SA3]EETGEFLPIQPAQHIQTDTSGSASYSQVAHIPK	SA3	28	1.4534
QKKLEKERQEQLQKEQEKAFFAQFQLDEETGE[SA3]LPIQPAQHIQTDTSGSASYSQVAHIPK	SA3	34	1.62178
QKKLEKERQEQLQKEQEKAFFAQF[QYI]LDEETGEFLPIQPAQHIQTDTSGSASYSQVAHIPK	QYI	26	1.71979
QKKLEKERQEQLQKEQEKAFFAQFQ[QYI]DEETGEFLPIQPAQHIQTDTSGSASYSQVAHIPK	QYI	27	1.87359
QKKLEKERQEQLQKEQEKAFFAQFQL[QYI]EETGEFLPIQPAQHIQTDTSGSASYSQVAHIPK	QYI	28	1.6525
QKKLEKERQEQLQKEQEKAFFAQFQLDEETGE[QYI]LPIQPAQHIQTDTSGSASYSQVAHIPK	QYI	34	1.75251
QKKLEKERQEQLQKEQEKAFFAQF[EF0]LDEETGEFLPIQPAQHIQTDTSGSASYSQVAHIPK	EF0	26	0.960433
QKKLEKERQEQLQKEQEKAFFAQFQ[EF0]DEETGEFLPIQPAQHIQTDTSGSASYSQVAHIPK	EF0	27	1.09598
QKKLEKERQEQLQKEQEKAFFAQFQL[EF0]EETGEFLPIQPAQHIQTDTSGSASYSQVAHIPK	EF0	28	1.05471
QKKLEKERQEQLQKEQEKAFFAQFQLDEETGE[EF0]LPIQPAQHIQTDTSGSASYSQVAHIPK	EF0	34	1.23828
QKKLEKERQEQLQKEQEKAFFAQF[F9Z]LDEETGEFLPIQPAQHIQTDTSGSASYSQVAHIPK	F9Z	26	1.5199
QKKLEKERQEQLQKEQEKAFFAQFQ[F9Z]DEETGEFLPIQPAQHIQTDTSGSASYSQVAHIPK	F9Z	27	1.56454
QKKLEKERQEQLQKEQEKAFFAQFQL[F9Z]EETGEFLPIQPAQHIQTDTSGSASYSQVAHIPK	F9Z	28	1.51329
QKKLEKERQEQLQKEQEKAFFAQFQLDEETGE[F9Z]LPIQPAQHIQTDTSGSASYSQVAHIPK	F9Z	34	1.66158
QKKLEKERQEQLQKEQEKAFFAQF[LAG]LDEETGEFLPIQPAQHIQTDTSGSASYSQVAHIPK	LAG	26	1.60202
QKKLEKERQEQLQKEQEKAFFAQFQ[LAG]DEETGEFLPIQPAQHIQTDTSGSASYSQVAHIPK	LAG	27	1.75078
QKKLEKERQEQLQKEQEKAFFAQFQL[LAG]EETGEFLPIQPAQHIQTDTSGSASYSQVAHIPK	LAG	28	1.57193
QKKLEKERQEQLQKEQEKAFFAQFQLDEETGE[LAG]LPIQPAQHIQTDTSGSASYSQVAHIPK	LAG	34	1.70925
QKKLEKERQEQLQKEQEKAFFAQF[A0P]LDEETGEFLPIQPAQHIQTDTSGSASYSQVAHIPK	A0P	26	1.15363
QKKLEKERQEQLQKEQEKAFFAQFQ[A0P]DEETGEFLPIQPAQHIQTDTSGSASYSQVAHIPK	A0P	27	1.26102
QKKLEKERQEQLQKEQEKAFFAQFQL[A0P]EETGEFLPIQPAQHIQTDTSGSASYSQVAHIPK	A0P	28	1.22934
QKKLEKERQEQLQKEQEKAFFAQFQLDEETGE[A0P]LPIQPAQHIQTDTSGSASYSQVAHIPK	A0P	34	1.38723
QKKLEKERQEQLQKEQEKAFFAQF[NJ6]LDEETGEFLPIQPAQHIQTDTSGSASYSQVAHIPK	NJ6	26	1.25938
QKKLEKERQEQLQKEQEKAFFAQFQ[NJ6]DEETGEFLPIQPAQHIQTDTSGSASYSQVAHIPK	NJ6	27	1.35158
QKKLEKERQEQLQKEQEKAFFAQFQL[NJ6]EETGEFLPIQPAQHIQTDTSGSASYSQVAHIPK	NJ6	28	1.29984
QKKLEKERQEQLQKEQEKAFFAQFQLDEETGE[NJ6]LPIQPAQHIQTDTSGSASYSQVAHIPK	NJ6	34	1.46515
QKKLEKERQEQLQKEQEKAFFAQF[WL2]LDEETGEFLPIQPAQHIQTDTSGSASYSQVAHIPK	WL2	26	1.38522
QKKLEKERQEQLQKEQEKAFFAQFQ[WL2]DEETGEFLPIQPAQHIQTDTSGSASYSQVAHIPK	WL2	27	1.45052
QKKLEKERQEQLQKEQEKAFFAQFQL[WL2]EETGEFLPIQPAQHIQTDTSGSASYSQVAHIPK	WL2	28	1.40094
QKKLEKERQEQLQKEQEKAFFAQFQLDEETGE[WL2]LPIQPAQHIQTDTSGSASYSQVAHIPK	WL2	34	1.57689
QKKLEKERQEQLQKEQEKAFFAQF[QCS]LDEETGEFLPIQPAQHIQTDTSGSASYSQVAHIPK	QCS	26	1.37116
QKKLEKERQEQLQKEQEKAFFAQFQ[QCS]DEETGEFLPIQPAQHIQTDTSGSASYSQVAHIPK	QCS	27	1.4385
QKKLEKERQEQLQKEQEKAFFAQFQL[QCS]EETGEFLPIQPAQHIQTDTSGSASYSQVAHIPK	QCS	28	1.38688
QKKLEKERQEQLQKEQEKAFFAQFQLDEETGE[QCS]LPIQPAQHIQTDTSGSASYSQVAHIPK	QCS	34	1.56135
QKKLEKERQEQLQKEQEKAFFAQF[6K9]LDEETGEFLPIQPAQHIQTDTSGSASYSQVAHIPK	6K9	26	1.33883
QKKLEKERQEQLQKEQEKAFFAQFQ[6K9]DEETGEFLPIQPAQHIQTDTSGSASYSQVAHIPK	6K9	27	1.41593
QKKLEKERQEQLQKEQEKAFFAQFQL[6K9]EETGEFLPIQPAQHIQTDTSGSASYSQVAHIPK	6K9	28	1.36049
QKKLEKERQEQLQKEQEKAFFAQFQLDEETGE[6K9]LPIQPAQHIQTDTSGSASYSQVAHIPK	6K9	34	1.53218
QKKLEKERQEQLQKEQEKAFFAQF[EVH]LDEETGEFLPIQPAQHIQTDTSGSASYSQVAHIPK	EVH	26	1.41758
QKKLEKERQEQLQKEQEKAFFAQFQ[EVH]DEETGEFLPIQPAQHIQTDTSGSASYSQVAHIPK	EVH	27	1.48231
QKKLEKERQEQLQKEQEKAFFAQFQL[EVH]EETGEFLPIQPAQHIQTDTSGSASYSQVAHIPK	EVH	28	1.43859
QKKLEKERQEQLQKEQEKAFFAQFQLDEETGE[EVH]LPIQPAQHIQTDTSGSASYSQVAHIPK	EVH	34	1.60884
QKKLEKERQEQLQKEQEKAFFAQF[H5Q]LDEETGEFLPIQPAQHIQTDTSGSASYSQVAHIPK	H5Q	26	1.26415
QKKLEKERQEQLQKEQEKAFFAQFQ[H5Q]DEETGEFLPIQPAQHIQTDTSGSASYSQVAHIPK	H5Q	27	1.35509
QKKLEKERQEQLQKEQEKAFFAQFQL[H5Q]EETGEFLPIQPAQHIQTDTSGSASYSQVAHIPK	H5Q	28	1.30302
QKKLEKERQEQLQKEQEKAFFAQFQLDEETGE[H5Q]LPIQPAQHIQTDTSGSASYSQVAHIPK	H5Q	34	1.46866
QKKLEKERQEQLQKEQEKAFFAQF[FB1]LDEETGEFLPIQPAQHIQTDTSGSASYSQVAHIPK	FB1	26	1.45995
QKKLEKERQEQLQKEQEKAFFAQFQ[FB1]DEETGEFLPIQPAQHIQTDTSGSASYSQVAHIPK	FB1	27	1.51839
QKKLEKERQEQLQKEQEKAFFAQFQL[FB1]EETGEFLPIQPAQHIQTDTSGSASYSQVAHIPK	FB1	28	1.46638
QKKLEKERQEQLQKEQEKAFFAQFQLDEETGE[FB1]LPIQPAQHIQTDTSGSASYSQVAHIPK	FB1	34	1.63225
QKKLEKERQEQLQKEQEKAFFAQF[KOE]LDEETGEFLPIQPAQHIQTDTSGSASYSQVAHIPK	KOE	26	1.37033
QKKLEKERQEQLQKEQEKAFFAQFQ[KOE]DEETGEFLPIQPAQHIQTDTSGSASYSQVAHIPK	KOE	27	1.4378
QKKLEKERQEQLQKEQEKAFFAQFQL[KOE]EETGEFLPIQPAQHIQTDTSGSASYSQVAHIPK	KOE	28	1.38606
QKKLEKERQEQLQKEQEKAFFAQFQLDEETGE[KOE]LPIQPAQHIQTDTSGSASYSQVAHIPK	KOE	34	1.56044
QKKLEKERQEQLQKEQEKAFFAQF[N0M]LDEETGEFLPIQPAQHIQTDTSGSASYSQVAHIPK	N0M	26	1.15048
QKKLEKERQEQLQKEQEKAFFAQFQ[N0M]DEETGEFLPIQPAQHIQTDTSGSASYSQVAHIPK	N0M	27	1.25818
QKKLEKERQEQLQKEQEKAFFAQFQL[N0M]EETGEFLPIQPAQHIQTDTSGSASYSQVAHIPK	N0M	28	1.22724
QKKLEKERQEQLQKEQEKAFFAQFQLDEETGE[N0M]LPIQPAQHIQTDTSGSASYSQVAHIPK	N0M	34	1.38491
QKKLEKERQEQLQKEQEKAFFAQF[EN9]LDEETGEFLPIQPAQHIQTDTSGSASYSQVAHIPK	EN9	26	1.63203
QKKLEKERQEQLQKEQEKAFFAQFQ[EN9]DEETGEFLPIQPAQHIQTDTSGSASYSQVAHIPK	EN9	27	1.65475
QKKLEKERQEQLQKEQEKAFFAQFQL[EN9]EETGEFLPIQPAQHIQTDTSGSASYSQVAHIPK	EN9	28	1.5964
QKKLEKERQEQLQKEQEKAFFAQFQLDEETGE[EN9]LPIQPAQHIQTDTSGSASYSQVAHIPK	EN9	34	1.7212
QKKLEKERQEQLQKEQEKAFFAQF[DZP]LDEETGEFLPIQPAQHIQTDTSGSASYSQVAHIPK	DZP	26	1.50511
QKKLEKERQEQLQKEQEKAFFAQFQ[DZP]DEETGEFLPIQPAQHIQTDTSGSASYSQVAHIPK	DZP	27	1.55225
QKKLEKERQEQLQKEQEKAFFAQFQL[DZP]EETGEFLPIQPAQHIQTDTSGSASYSQVAHIPK	DZP	28	1.50282
QKKLEKERQEQLQKEQEKAFFAQFQLDEETGE[DZP]LPIQPAQHIQTDTSGSASYSQVAHIPK	DZP	34	1.65362
QKKLEKERQEQLQKEQEKAFFAQF[KCD]LDEETGEFLPIQPAQHIQTDTSGSASYSQVAHIPK	KCD	26	1.25357
QKKLEKERQEQLQKEQEKAFFAQFQ[KCD]DEETGEFLPIQPAQHIQTDTSGSASYSQVAHIPK	KCD	27	1.34729
QKKLEKERQEQLQKEQEKAFFAQFQL[KCD]EETGEFLPIQPAQHIQTDTSGSASYSQVAHIPK	KCD	28	1.29596
QKKLEKERQEQLQKEQEKAFFAQFQLDEETGE[KCD]LPIQPAQHIQTDTSGSASYSQVAHIPK	KCD	34	1.46086
QKKLEKERQEQLQKEQEKAFFAQF[F1I]LDEETGEFLPIQPAQHIQTDTSGSASYSQVAHIPK	F1I	26	1.42844
QKKLEKERQEQLQKEQEKAFFAQFQ[F1I]DEETGEFLPIQPAQHIQTDTSGSASYSQVAHIPK	F1I	27	1.49024
QKKLEKERQEQLQKEQEKAFFAQFQL[F1I]EETGEFLPIQPAQHIQTDTSGSASYSQVAHIPK	F1I	28	1.44416
QKKLEKERQEQLQKEQEKAFFAQFQLDEETGE[F1I]LPIQPAQHIQTDTSGSASYSQVAHIPK	F1I	34	1.61451
QKKLEKERQEQLQKEQEKAFFAQF[ZED]LDEETGEFLPIQPAQHIQTDTSGSASYSQVAHIPK	ZED	26	1.67082
QKKLEKERQEQLQKEQEKAFFAQFQ[ZED]DEETGEFLPIQPAQHIQTDTSGSASYSQVAHIPK	ZED	27	1.68789
QKKLEKERQEQLQKEQEKAFFAQFQL[ZED]EETGEFLPIQPAQHIQTDTSGSASYSQVAHIPK	ZED	28	1.62206
QKKLEKERQEQLQKEQEKAFFAQFQLDEETGE[ZED]LPIQPAQHIQTDTSGSASYSQVAHIPK	ZED	34	1.73552
QKKLEKERQEQLQKEQEKAFFAQF[AYU]LDEETGEFLPIQPAQHIQTDTSGSASYSQVAHIPK	AYU	26	1.37423
QKKLEKERQEQLQKEQEKAFFAQFQ[AYU]DEETGEFLPIQPAQHIQTDTSGSASYSQVAHIPK	AYU	27	1.44113
QKKLEKERQEQLQKEQEKAFFAQFQL[AYU]EETGEFLPIQPAQHIQTDTSGSASYSQVAHIPK	AYU	28	1.38996
QKKLEKERQEQLQKEQEKAFFAQFQLDEETGE[AYU]LPIQPAQHIQTDTSGSASYSQVAHIPK	AYU	34	1.56475
QKKLEKERQEQLQKEQEKAFFAQF[Z5K]LDEETGEFLPIQPAQHIQTDTSGSASYSQVAHIPK	Z5K	26	1.31567
QKKLEKERQEQLQKEQEKAFFAQFQ[Z5K]DEETGEFLPIQPAQHIQTDTSGSASYSQVAHIPK	Z5K	27	1.39813
QKKLEKERQEQLQKEQEKAFFAQFQL[Z5K]EETGEFLPIQPAQHIQTDTSGSASYSQVAHIPK	Z5K	28	1.34196
QKKLEKERQEQLQKEQEKAFFAQFQLDEETGE[Z5K]LPIQPAQHIQTDTSGSASYSQVAHIPK	Z5K	34	1.51171
QKKLEKERQEQLQKEQEKAFFAQF[CGV]LDEETGEFLPIQPAQHIQTDTSGSASYSQVAHIPK	CGV	26	1.01114
QKKLEKERQEQLQKEQEKAFFAQFQ[CGV]DEETGEFLPIQPAQHIQTDTSGSASYSQVAHIPK	CGV	27	1.13824
QKKLEKERQEQLQKEQEKAFFAQFQL[CGV]EETGEFLPIQPAQHIQTDTSGSASYSQVAHIPK	CGV	28	1.10542
QKKLEKERQEQLQKEQEKAFFAQFQLDEETGE[CGV]LPIQPAQHIQTDTSGSASYSQVAHIPK	CGV	34	1.28053
QKKLEKERQEQLQKEQEKAFFAQF[GJ0]LDEETGEFLPIQPAQHIQTDTSGSASYSQVAHIPK	GJ0	26	1.19189
QKKLEKERQEQLQKEQEKAFFAQFQ[GJ0]DEETGEFLPIQPAQHIQTDTSGSASYSQVAHIPK	GJ0	27	1.29559
QKKLEKERQEQLQKEQEKAFFAQFQL[GJ0]EETGEFLPIQPAQHIQTDTSGSASYSQVAHIPK	GJ0	28	1.25485
QKKLEKERQEQLQKEQEKAFFAQFQLDEETGE[GJ0]LPIQPAQHIQTDTSGSASYSQVAHIPK	GJ0	34	1.41542
QKKLEKERQEQLQKEQEKAFFAQF[0ZX]LDEETGEFLPIQPAQHIQTDTSGSASYSQVAHIPK	0ZX	26	1.55611
QKKLEKERQEQLQKEQEKAFFAQFQ[0ZX]DEETGEFLPIQPAQHIQTDTSGSASYSQVAHIPK	0ZX	27	1.82374
QKKLEKERQEQLQKEQEKAFFAQFQL[0ZX]EETGEFLPIQPAQHIQTDTSGSASYSQVAHIPK	0ZX	28	1.4895
QKKLEKERQEQLQKEQEKAFFAQFQLDEETGE[0ZX]LPIQPAQHIQTDTSGSASYSQVAHIPK	0ZX	34	1.73542
QKKLEKERQEQLQKEQEKAFFAQF[CI7]LDEETGEFLPIQPAQHIQTDTSGSASYSQVAHIPK	CI7	26	1.36212
QKKLEKERQEQLQKEQEKAFFAQFQ[CI7]DEETGEFLPIQPAQHIQTDTSGSASYSQVAHIPK	CI7	27	1.43187
QKKLEKERQEQLQKEQEKAFFAQFQL[CI7]EETGEFLPIQPAQHIQTDTSGSASYSQVAHIPK	CI7	28	1.37912
QKKLEKERQEQLQKEQEKAFFAQFQLDEETGE[CI7]LPIQPAQHIQTDTSGSASYSQVAHIPK	CI7	34	1.55278
QKKLEKERQEQLQKEQEKAFFAQF[T47]LDEETGEFLPIQPAQHIQTDTSGSASYSQVAHIPK	T47	26	1.64041
QKKLEKERQEQLQKEQEKAFFAQFQ[T47]DEETGEFLPIQPAQHIQTDTSGSASYSQVAHIPK	T47	27	1.79128
QKKLEKERQEQLQKEQEKAFFAQFQL[T47]EETGEFLPIQPAQHIQTDTSGSASYSQVAHIPK	T47	28	1.60194
QKKLEKERQEQLQKEQEKAFFAQFQLDEETGE[T47]LPIQPAQHIQTDTSGSASYSQVAHIPK	T47	34	1.72429
QKKLEKERQEQLQKEQEKAFFAQF[4B7]LDEETGEFLPIQPAQHIQTDTSGSASYSQVAHIPK	4B7	26	1.57946
QKKLEKERQEQLQKEQEKAFFAQFQ[4B7]DEETGEFLPIQPAQHIQTDTSGSASYSQVAHIPK	4B7	27	1.61402
QKKLEKERQEQLQKEQEKAFFAQFQL[4B7]EETGEFLPIQPAQHIQTDTSGSASYSQVAHIPK	4B7	28	1.55823
QKKLEKERQEQLQKEQEKAFFAQFQLDEETGE[4B7]LPIQPAQHIQTDTSGSASYSQVAHIPK	4B7	34	1.69636
QKKLEKERQEQLQKEQEKAFFAQF[719]LDEETGEFLPIQPAQHIQTDTSGSASYSQVAHIPK	719	26	1.59434
QKKLEKERQEQLQKEQEKAFFAQFQ[719]DEETGEFLPIQPAQHIQTDTSGSASYSQVAHIPK	719	27	1.62344
QKKLEKERQEQLQKEQEKAFFAQFQL[719]EETGEFLPIQPAQHIQTDTSGSASYSQVAHIPK	719	28	1.56555
QKKLEKERQEQLQKEQEKAFFAQFQLDEETGE[719]LPIQPAQHIQTDTSGSASYSQVAHIPK	719	34	1.70418
QKKLEKERQEQLQKEQEKAFFAQF[8H6]LDEETGEFLPIQPAQHIQTDTSGSASYSQVAHIPK	8H6	26	1.529
QKKLEKERQEQLQKEQEKAFFAQFQ[8H6]DEETGEFLPIQPAQHIQTDTSGSASYSQVAHIPK	8H6	27	1.56916
QKKLEKERQEQLQKEQEKAFFAQFQL[8H6]EETGEFLPIQPAQHIQTDTSGSASYSQVAHIPK	8H6	28	1.5158
QKKLEKERQEQLQKEQEKAFFAQFQLDEETGE[8H6]LPIQPAQHIQTDTSGSASYSQVAHIPK	8H6	34	1.66557
QKKLEKERQEQLQKEQEKAFFAQF[897]LDEETGEFLPIQPAQHIQTDTSGSASYSQVAHIPK	897	26	1.56465
QKKLEKERQEQLQKEQEKAFFAQFQ[897]DEETGEFLPIQPAQHIQTDTSGSASYSQVAHIPK	897	27	1.60172
QKKLEKERQEQLQKEQEKAFFAQFQL[897]EETGEFLPIQPAQHIQTDTSGSASYSQVAHIPK	897	28	1.54592
QKKLEKERQEQLQKEQEKAFFAQFQLDEETGE[897]LPIQPAQHIQTDTSGSASYSQVAHIPK	897	34	1.68656
QKKLEKERQEQLQKEQEKAFFAQF[7RX]LDEETGEFLPIQPAQHIQTDTSGSASYSQVAHIPK	7RX	26	1.62824
QKKLEKERQEQLQKEQEKAFFAQFQ[7RX]DEETGEFLPIQPAQHIQTDTSGSASYSQVAHIPK	7RX	27	1.90345
QKKLEKERQEQLQKEQEKAFFAQFQL[7RX]EETGEFLPIQPAQHIQTDTSGSASYSQVAHIPK	7RX	28	1.55516
QKKLEKERQEQLQKEQEKAFFAQFQLDEETGE[7RX]LPIQPAQHIQTDTSGSASYSQVAHIPK	7RX	34	1.76204
QKKLEKERQEQLQKEQEKAFFAQF[1D7]LDEETGEFLPIQPAQHIQTDTSGSASYSQVAHIPK	1D7	26	1.3065
QKKLEKERQEQLQKEQEKAFFAQFQ[1D7]DEETGEFLPIQPAQHIQTDTSGSASYSQVAHIPK	1D7	27	1.39003
QKKLEKERQEQLQKEQEKAFFAQFQL[1D7]EETGEFLPIQPAQHIQTDTSGSASYSQVAHIPK	1D7	28	1.33463
QKKLEKERQEQLQKEQEKAFFAQFQLDEETGE[1D7]LPIQPAQHIQTDTSGSASYSQVAHIPK	1D7	34	1.5036
QKKLEKERQEQLQKEQEKAFFAQF[0Q5]LDEETGEFLPIQPAQHIQTDTSGSASYSQVAHIPK	0Q5	26	1.53939
QKKLEKERQEQLQKEQEKAFFAQFQ[0Q5]DEETGEFLPIQPAQHIQTDTSGSASYSQVAHIPK	0Q5	27	1.80574
QKKLEKERQEQLQKEQEKAFFAQFQL[0Q5]EETGEFLPIQPAQHIQTDTSGSASYSQVAHIPK	0Q5	28	1.47561
QKKLEKERQEQLQKEQEKAFFAQFQLDEETGE[0Q5]LPIQPAQHIQTDTSGSASYSQVAHIPK	0Q5	34	1.72924
QKKLEKERQEQLQKEQEKAFFAQF[BMI]LDEETGEFLPIQPAQHIQTDTSGSASYSQVAHIPK	BMI	26	1.61493
QKKLEKERQEQLQKEQEKAFFAQFQ[BMI]DEETGEFLPIQPAQHIQTDTSGSASYSQVAHIPK	BMI	27	1.76386
QKKLEKERQEQLQKEQEKAFFAQFQL[BMI]EETGEFLPIQPAQHIQTDTSGSASYSQVAHIPK	BMI	28	1.58314
QKKLEKERQEQLQKEQEKAFFAQFQLDEETGE[BMI]LPIQPAQHIQTDTSGSASYSQVAHIPK	BMI	34	1.71489
QKKLEKERQEQLQKEQEKAFFAQF[OH5]LDEETGEFLPIQPAQHIQTDTSGSASYSQVAHIPK	OH5	26	1.54815
QKKLEKERQEQLQKEQEKAFFAQFQ[OH5]DEETGEFLPIQPAQHIQTDTSGSASYSQVAHIPK	OH5	27	1.58507
QKKLEKERQEQLQKEQEKAFFAQFQL[OH5]EETGEFLPIQPAQHIQTDTSGSASYSQVAHIPK	OH5	28	1.52936
QKKLEKERQEQLQKEQEKAFFAQFQLDEETGE[OH5]LPIQPAQHIQTDTSGSASYSQVAHIPK	OH5	34	1.67588
QKKLEKERQEQLQKEQEKAFFAQF[TNF]LDEETGEFLPIQPAQHIQTDTSGSASYSQVAHIPK	TNF	26	1.49753
QKKLEKERQEQLQKEQEKAFFAQFQ[TNF]DEETGEFLPIQPAQHIQTDTSGSASYSQVAHIPK	TNF	27	1.54593
QKKLEKERQEQLQKEQEKAFFAQFQL[TNF]EETGEFLPIQPAQHIQTDTSGSASYSQVAHIPK	TNF	28	1.49412
QKKLEKERQEQLQKEQEKAFFAQFQLDEETGE[TNF]LPIQPAQHIQTDTSGSASYSQVAHIPK	TNF	34	1.65052
QKKLEKERQEQLQKEQEKAFFAQF[XGC]LDEETGEFLPIQPAQHIQTDTSGSASYSQVAHIPK	XGC	26	1.47139
QKKLEKERQEQLQKEQEKAFFAQFQ[XGC]DEETGEFLPIQPAQHIQTDTSGSASYSQVAHIPK	XGC	27	1.52833
QKKLEKERQEQLQKEQEKAFFAQFQL[XGC]EETGEFLPIQPAQHIQTDTSGSASYSQVAHIPK	XGC	28	1.47415
QKKLEKERQEQLQKEQEKAFFAQFQLDEETGE[XGC]LPIQPAQHIQTDTSGSASYSQVAHIPK	XGC	34	1.63926
QKKLEKERQEQLQKEQEKAFFAQF[3G4]LDEETGEFLPIQPAQHIQTDTSGSASYSQVAHIPK	3G4	26	1.31824
QKKLEKERQEQLQKEQEKAFFAQFQ[3G4]DEETGEFLPIQPAQHIQTDTSGSASYSQVAHIPK	3G4	27	1.40041
QKKLEKERQEQLQKEQEKAFFAQFQL[3G4]EETGEFLPIQPAQHIQTDTSGSASYSQVAHIPK	3G4	28	1.34403
QKKLEKERQEQLQKEQEKAFFAQFQLDEETGE[3G4]LPIQPAQHIQTDTSGSASYSQVAHIPK	3G4	34	1.51398
QKKLEKERQEQLQKEQEKAFFAQF[NUJ]LDEETGEFLPIQPAQHIQTDTSGSASYSQVAHIPK	NUJ	26	1.468
QKKLEKERQEQLQKEQEKAFFAQFQ[NUJ]DEETGEFLPIQPAQHIQTDTSGSASYSQVAHIPK	NUJ	27	1.51193
QKKLEKERQEQLQKEQEKAFFAQFQL[NUJ]EETGEFLPIQPAQHIQTDTSGSASYSQVAHIPK	NUJ	28	1.46225
QKKLEKERQEQLQKEQEKAFFAQFQLDEETGE[NUJ]LPIQPAQHIQTDTSGSASYSQVAHIPK	NUJ	34	1.63131
QKKLEKERQEQLQKEQEKAFFAQF[H3L]LDEETGEFLPIQPAQHIQTDTSGSASYSQVAHIPK	H3L	26	1.46973
QKKLEKERQEQLQKEQEKAFFAQFQ[H3L]DEETGEFLPIQPAQHIQTDTSGSASYSQVAHIPK	H3L	27	1.52688
QKKLEKERQEQLQKEQEKAFFAQFQL[H3L]EETGEFLPIQPAQHIQTDTSGSASYSQVAHIPK	H3L	28	1.47302
QKKLEKERQEQLQKEQEKAFFAQFQLDEETGE[H3L]LPIQPAQHIQTDTSGSASYSQVAHIPK	H3L	34	1.63819
QKKLEKERQEQLQKEQEKAFFAQF[YAH]LDEETGEFLPIQPAQHIQTDTSGSASYSQVAHIPK	YAH	26	1.35226
QKKLEKERQEQLQKEQEKAFFAQFQ[YAH]DEETGEFLPIQPAQHIQTDTSGSASYSQVAHIPK	YAH	27	1.42512
QKKLEKERQEQLQKEQEKAFFAQFQL[YAH]EETGEFLPIQPAQHIQTDTSGSASYSQVAHIPK	YAH	28	1.37124
QKKLEKERQEQLQKEQEKAFFAQFQLDEETGE[YAH]LPIQPAQHIQTDTSGSASYSQVAHIPK	YAH	34	1.54406
QKKLEKERQEQLQKEQEKAFFAQF[TWK]LDEETGEFLPIQPAQHIQTDTSGSASYSQVAHIPK	TWK	26	1.39095
QKKLEKERQEQLQKEQEKAFFAQFQ[TWK]DEETGEFLPIQPAQHIQTDTSGSASYSQVAHIPK	TWK	27	1.45542
QKKLEKERQEQLQKEQEKAFFAQFQL[TWK]EETGEFLPIQPAQHIQTDTSGSASYSQVAHIPK	TWK	28	1.40667
QKKLEKERQEQLQKEQEKAFFAQFQLDEETGE[TWK]LPIQPAQHIQTDTSGSASYSQVAHIPK	TWK	34	1.58322
QKKLEKERQEQLQKEQEKAFFAQF[3XH]LDEETGEFLPIQPAQHIQTDTSGSASYSQVAHIPK	3XH	26	1.70945
QKKLEKERQEQLQKEQEKAFFAQFQ[3XH]DEETGEFLPIQPAQHIQTDTSGSASYSQVAHIPK	3XH	27	1.86368
QKKLEKERQEQLQKEQEKAFFAQFQL[3XH]EETGEFLPIQPAQHIQTDTSGSASYSQVAHIPK	3XH	28	1.64641
QKKLEKERQEQLQKEQEKAFFAQFQLDEETGE[3XH]LPIQPAQHIQTDTSGSASYSQVAHIPK	3XH	34	1.7491
QKKLEKERQEQLQKEQEKAFFAQF[7B4]LDEETGEFLPIQPAQHIQTDTSGSASYSQVAHIPK	7B4	26	1.5212
QKKLEKERQEQLQKEQEKAFFAQFQ[7B4]DEETGEFLPIQPAQHIQTDTSGSASYSQVAHIPK	7B4	27	1.56268
QKKLEKERQEQLQKEQEKAFFAQFQL[7B4]EETGEFLPIQPAQHIQTDTSGSASYSQVAHIPK	7B4	28	1.51029
QKKLEKERQEQLQKEQEKAFFAQFQLDEETGE[7B4]LPIQPAQHIQTDTSGSASYSQVAHIPK	7B4	34	1.66137
QKKLEKERQEQLQKEQEKAFFAQF[S8I]LDEETGEFLPIQPAQHIQTDTSGSASYSQVAHIPK	S8I	26	1.53658
QKKLEKERQEQLQKEQEKAFFAQFQ[S8I]DEETGEFLPIQPAQHIQTDTSGSASYSQVAHIPK	S8I	27	1.57546
QKKLEKERQEQLQKEQEKAFFAQFQL[S8I]EETGEFLPIQPAQHIQTDTSGSASYSQVAHIPK	S8I	28	1.52117
QKKLEKERQEQLQKEQEKAFFAQFQLDEETGE[S8I]LPIQPAQHIQTDTSGSASYSQVAHIPK	S8I	34	1.66965
QKKLEKERQEQLQKEQEKAFFAQF[GJ7]LDEETGEFLPIQPAQHIQTDTSGSASYSQVAHIPK	GJ7	26	1.53069
QKKLEKERQEQLQKEQEKAFFAQFQ[GJ7]DEETGEFLPIQPAQHIQTDTSGSASYSQVAHIPK	GJ7	27	1.57057
QKKLEKERQEQLQKEQEKAFFAQFQL[GJ7]EETGEFLPIQPAQHIQTDTSGSASYSQVAHIPK	GJ7	28	1.517
QKKLEKERQEQLQKEQEKAFFAQFQLDEETGE[GJ7]LPIQPAQHIQTDTSGSASYSQVAHIPK	GJ7	34	1.66648
QKKLEKERQEQLQKEQEKAFFAQF[F3K]LDEETGEFLPIQPAQHIQTDTSGSASYSQVAHIPK	F3K	26	1.59781
QKKLEKERQEQLQKEQEKAFFAQFQ[F3K]DEETGEFLPIQPAQHIQTDTSGSASYSQVAHIPK	F3K	27	1.62632
QKKLEKERQEQLQKEQEKAFFAQFQL[F3K]EETGEFLPIQPAQHIQTDTSGSASYSQVAHIPK	F3K	28	1.56843
QKKLEKERQEQLQKEQEKAFFAQFQLDEETGE[F3K]LPIQPAQHIQTDTSGSASYSQVAHIPK	F3K	34	1.70647
QKKLEKERQEQLQKEQEKAFFAQF[VWM]LDEETGEFLPIQPAQHIQTDTSGSASYSQVAHIPK	VWM	26	1.5852
QKKLEKERQEQLQKEQEKAFFAQFQ[VWM]DEETGEFLPIQPAQHIQTDTSGSASYSQVAHIPK	VWM	27	1.61585
QKKLEKERQEQLQKEQEKAFFAQFQL[VWM]EETGEFLPIQPAQHIQTDTSGSASYSQVAHIPK	VWM	28	1.55796
QKKLEKERQEQLQKEQEKAFFAQFQLDEETGE[VWM]LPIQPAQHIQTDTSGSASYSQVAHIPK	VWM	34	1.69813
QKKLEKERQEQLQKEQEKAFFAQF[AZW]LDEETGEFLPIQPAQHIQTDTSGSASYSQVAHIPK	AZW	26	1.26964
QKKLEKERQEQLQKEQEKAFFAQFQ[AZW]DEETGEFLPIQPAQHIQTDTSGSASYSQVAHIPK	AZW	27	1.35913
QKKLEKERQEQLQKEQEKAFFAQFQL[AZW]EETGEFLPIQPAQHIQTDTSGSASYSQVAHIPK	AZW	28	1.30668
QKKLEKERQEQLQKEQEKAFFAQFQLDEETGE[AZW]LPIQPAQHIQTDTSGSASYSQVAHIPK	AZW	34	1.47271
QKKLEKERQEQLQKEQEKAFFAQF[TUG]LDEETGEFLPIQPAQHIQTDTSGSASYSQVAHIPK	TUG	26	1.58042
QKKLEKERQEQLQKEQEKAFFAQFQ[TUG]DEETGEFLPIQPAQHIQTDTSGSASYSQVAHIPK	TUG	27	1.61188
QKKLEKERQEQLQKEQEKAFFAQFQL[TUG]EETGEFLPIQPAQHIQTDTSGSASYSQVAHIPK	TUG	28	1.55399
QKKLEKERQEQLQKEQEKAFFAQFQLDEETGE[TUG]LPIQPAQHIQTDTSGSASYSQVAHIPK	TUG	34	1.69497
QKKLEKERQEQLQKEQEKAFFAQF[XU8]LDEETGEFLPIQPAQHIQTDTSGSASYSQVAHIPK	XU8	26	1.53962
QKKLEKERQEQLQKEQEKAFFAQFQ[XU8]DEETGEFLPIQPAQHIQTDTSGSASYSQVAHIPK	XU8	27	1.58093
QKKLEKERQEQLQKEQEKAFFAQFQL[XU8]EETGEFLPIQPAQHIQTDTSGSASYSQVAHIPK	XU8	28	1.52725
QKKLEKERQEQLQKEQEKAFFAQFQLDEETGE[XU8]LPIQPAQHIQTDTSGSASYSQVAHIPK	XU8	34	1.6722
QKKLEKERQEQLQKEQEKAFFAQF[WXU]LDEETGEFLPIQPAQHIQTDTSGSASYSQVAHIPK	WXU	26	1.60306
QKKLEKERQEQLQKEQEKAFFAQFQ[WXU]DEETGEFLPIQPAQHIQTDTSGSASYSQVAHIPK	WXU	27	1.63068
QKKLEKERQEQLQKEQEKAFFAQFQL[WXU]EETGEFLPIQPAQHIQTDTSGSASYSQVAHIPK	WXU	28	1.57279
QKKLEKERQEQLQKEQEKAFFAQFQLDEETGE[WXU]LPIQPAQHIQTDTSGSASYSQVAHIPK	WXU	34	1.70994
QKKLEKERQEQLQKEQEKAFFAQF[3QT]LDEETGEFLPIQPAQHIQTDTSGSASYSQVAHIPK	3QT	26	1.56908
QKKLEKERQEQLQKEQEKAFFAQFQ[3QT]DEETGEFLPIQPAQHIQTDTSGSASYSQVAHIPK	3QT	27	1.60245
QKKLEKERQEQLQKEQEKAFFAQFQL[3QT]EETGEFLPIQPAQHIQTDTSGSASYSQVAHIPK	3QT	28	1.54456
QKKLEKERQEQLQKEQEKAFFAQFQLDEETGE[3QT]LPIQPAQHIQTDTSGSASYSQVAHIPK	3QT	34	1.68746
QKKLEKERQEQLQKEQEKAFFAQF[538]LDEETGEFLPIQPAQHIQTDTSGSASYSQVAHIPK	538	26	1.097
QKKLEKERQEQLQKEQEKAFFAQFQ[538]DEETGEFLPIQPAQHIQTDTSGSASYSQVAHIPK	538	27	1.20986
QKKLEKERQEQLQKEQEKAFFAQFQL[538]EETGEFLPIQPAQHIQTDTSGSASYSQVAHIPK	538	28	1.18484
QKKLEKERQEQLQKEQEKAFFAQFQLDEETGE[538]LPIQPAQHIQTDTSGSASYSQVAHIPK	538	34	1.34584
QKKLEKERQEQLQKEQEKAFFAQF[FIY]LDEETGEFLPIQPAQHIQTDTSGSASYSQVAHIPK	FIY	26	1.27628
QKKLEKERQEQLQKEQEKAFFAQFQ[FIY]DEETGEFLPIQPAQHIQTDTSGSASYSQVAHIPK	FIY	27	1.36401
QKKLEKERQEQLQKEQEKAFFAQFQL[FIY]EETGEFLPIQPAQHIQTDTSGSASYSQVAHIPK	FIY	28	1.31109
QKKLEKERQEQLQKEQEKAFFAQFQLDEETGE[FIY]LPIQPAQHIQTDTSGSASYSQVAHIPK	FIY	34	1.47758
QKKLEKERQEQLQKEQEKAFFAQF[D3X]LDEETGEFLPIQPAQHIQTDTSGSASYSQVAHIPK	D3X	26	1.36054
QKKLEKERQEQLQKEQEKAFFAQFQ[D3X]DEETGEFLPIQPAQHIQTDTSGSASYSQVAHIPK	D3X	27	1.43079
QKKLEKERQEQLQKEQEKAFFAQFQL[D3X]EETGEFLPIQPAQHIQTDTSGSASYSQVAHIPK	D3X	28	1.37786
QKKLEKERQEQLQKEQEKAFFAQFQLDEETGE[D3X]LPIQPAQHIQTDTSGSASYSQVAHIPK	D3X	34	1.55138
QKKLEKERQEQLQKEQEKAFFAQF[RCG]LDEETGEFLPIQPAQHIQTDTSGSASYSQVAHIPK	RCG	26	1.61202
QKKLEKERQEQLQKEQEKAFFAQFQ[RCG]DEETGEFLPIQPAQHIQTDTSGSASYSQVAHIPK	RCG	27	1.63813
QKKLEKERQEQLQKEQEKAFFAQFQL[RCG]EETGEFLPIQPAQHIQTDTSGSASYSQVAHIPK	RCG	28	1.58036
QKKLEKERQEQLQKEQEKAFFAQFQLDEETGE[RCG]LPIQPAQHIQTDTSGSASYSQVAHIPK	RCG	34	1.71381
QKKLEKERQEQLQKEQEKAFFAQF[FI7]LDEETGEFLPIQPAQHIQTDTSGSASYSQVAHIPK	FI7	26	1.39987
QKKLEKERQEQLQKEQEKAFFAQFQ[FI7]DEETGEFLPIQPAQHIQTDTSGSASYSQVAHIPK	FI7	27	1.46306
QKKLEKERQEQLQKEQEKAFFAQFQL[FI7]EETGEFLPIQPAQHIQTDTSGSASYSQVAHIPK	FI7	28	1.4156
QKKLEKERQEQLQKEQEKAFFAQFQLDEETGE[FI7]LPIQPAQHIQTDTSGSASYSQVAHIPK	FI7	34	1.59214
QKKLEKERQEQLQKEQEKAFFAQF[LKD]LDEETGEFLPIQPAQHIQTDTSGSASYSQVAHIPK	LKD	26	1.50838
QKKLEKERQEQLQKEQEKAFFAQFQ[LKD]DEETGEFLPIQPAQHIQTDTSGSASYSQVAHIPK	LKD	27	1.55057
QKKLEKERQEQLQKEQEKAFFAQFQL[LKD]EETGEFLPIQPAQHIQTDTSGSASYSQVAHIPK	LKD	28	1.49796
QKKLEKERQEQLQKEQEKAFFAQFQLDEETGE[LKD]LPIQPAQHIQTDTSGSASYSQVAHIPK	LKD	34	1.65393
QKKLEKERQEQLQKEQEKAFFAQF[KOU]LDEETGEFLPIQPAQHIQTDTSGSASYSQVAHIPK	KOU	26	1.6832
QKKLEKERQEQLQKEQEKAFFAQFQ[KOU]DEETGEFLPIQPAQHIQTDTSGSASYSQVAHIPK	KOU	27	1.83737
QKKLEKERQEQLQKEQEKAFFAQFQL[KOU]EETGEFLPIQPAQHIQTDTSGSASYSQVAHIPK	KOU	28	1.63025
QKKLEKERQEQLQKEQEKAFFAQFQLDEETGE[KOU]LPIQPAQHIQTDTSGSASYSQVAHIPK	KOU	34	1.74009
QKKLEKERQEQLQKEQEKAFFAQF[LB0]LDEETGEFLPIQPAQHIQTDTSGSASYSQVAHIPK	LB0	26	1.4039
QKKLEKERQEQLQKEQEKAFFAQFQ[LB0]DEETGEFLPIQPAQHIQTDTSGSASYSQVAHIPK	LB0	27	1.46667
QKKLEKERQEQLQKEQEKAFFAQFQL[LB0]EETGEFLPIQPAQHIQTDTSGSASYSQVAHIPK	LB0	28	1.41962
QKKLEKERQEQLQKEQEKAFFAQFQLDEETGE[LB0]LPIQPAQHIQTDTSGSASYSQVAHIPK	LB0	34	1.59558
QKKLEKERQEQLQKEQEKAFFAQF[6DT]LDEETGEFLPIQPAQHIQTDTSGSASYSQVAHIPK	6DT	26	1.35614
QKKLEKERQEQLQKEQEKAFFAQFQ[6DT]DEETGEFLPIQPAQHIQTDTSGSASYSQVAHIPK	6DT	27	1.42778
QKKLEKERQEQLQKEQEKAFFAQFQL[6DT]EETGEFLPIQPAQHIQTDTSGSASYSQVAHIPK	6DT	28	1.37434
QKKLEKERQEQLQKEQEKAFFAQFQLDEETGE[6DT]LPIQPAQHIQTDTSGSASYSQVAHIPK	6DT	34	1.54749
QKKLEKERQEQLQKEQEKAFFAQF[LK5]LDEETGEFLPIQPAQHIQTDTSGSASYSQVAHIPK	LK5	26	1.54034
QKKLEKERQEQLQKEQEKAFFAQFQ[LK5]DEETGEFLPIQPAQHIQTDTSGSASYSQVAHIPK	LK5	27	1.57858
QKKLEKERQEQLQKEQEKAFFAQFQL[LK5]EETGEFLPIQPAQHIQTDTSGSASYSQVAHIPK	LK5	28	1.52383
QKKLEKERQEQLQKEQEKAFFAQFQLDEETGE[LK5]LPIQPAQHIQTDTSGSASYSQVAHIPK	LK5	34	1.67168
QKKLEKERQEQLQKEQEKAFFAQF[96L]LDEETGEFLPIQPAQHIQTDTSGSASYSQVAHIPK	96L	26	1.68727
QKKLEKERQEQLQKEQEKAFFAQFQ[96L]DEETGEFLPIQPAQHIQTDTSGSASYSQVAHIPK	96L	27	1.95884
QKKLEKERQEQLQKEQEKAFFAQFQL[96L]EETGEFLPIQPAQHIQTDTSGSASYSQVAHIPK	96L	28	1.5942
QKKLEKERQEQLQKEQEKAFFAQFQLDEETGE[96L]LPIQPAQHIQTDTSGSASYSQVAHIPK	96L	34	1.78756
QKKLEKERQEQLQKEQEKAFFAQF[ZFC]LDEETGEFLPIQPAQHIQTDTSGSASYSQVAHIPK	ZFC	26	1.26299
QKKLEKERQEQLQKEQEKAFFAQFQ[ZFC]DEETGEFLPIQPAQHIQTDTSGSASYSQVAHIPK	ZFC	27	1.34384
QKKLEKERQEQLQKEQEKAFFAQFQL[ZFC]EETGEFLPIQPAQHIQTDTSGSASYSQVAHIPK	ZFC	28	1.29291
QKKLEKERQEQLQKEQEKAFFAQFQLDEETGE[ZFC]LPIQPAQHIQTDTSGSASYSQVAHIPK	ZFC	34	1.46166
QKKLEKERQEQLQKEQEKAFFAQF[H8U]LDEETGEFLPIQPAQHIQTDTSGSASYSQVAHIPK	H8U	26	1.69364
QKKLEKERQEQLQKEQEKAFFAQFQ[H8U]DEETGEFLPIQPAQHIQTDTSGSASYSQVAHIPK	H8U	27	1.84852
QKKLEKERQEQLQKEQEKAFFAQFQL[H8U]EETGEFLPIQPAQHIQTDTSGSASYSQVAHIPK	H8U	28	1.6371
QKKLEKERQEQLQKEQEKAFFAQFQLDEETGE[H8U]LPIQPAQHIQTDTSGSASYSQVAHIPK	H8U	34	1.74391
QKKLEKERQEQLQKEQEKAFFAQF[OF8]LDEETGEFLPIQPAQHIQTDTSGSASYSQVAHIPK	OF8	26	1.57919
QKKLEKERQEQLQKEQEKAFFAQFQ[OF8]DEETGEFLPIQPAQHIQTDTSGSASYSQVAHIPK	OF8	27	1.61085
QKKLEKERQEQLQKEQEKAFFAQFQL[OF8]EETGEFLPIQPAQHIQTDTSGSASYSQVAHIPK	OF8	28	1.55296
QKKLEKERQEQLQKEQEKAFFAQFQLDEETGE[OF8]LPIQPAQHIQTDTSGSASYSQVAHIPK	OF8	34	1.69415
QKKLEKERQEQLQKEQEKAFFAQF[PJB]LDEETGEFLPIQPAQHIQTDTSGSASYSQVAHIPK	PJB	26	1.40316
QKKLEKERQEQLQKEQEKAFFAQFQ[PJB]DEETGEFLPIQPAQHIQTDTSGSASYSQVAHIPK	PJB	27	1.46597
QKKLEKERQEQLQKEQEKAFFAQFQL[PJB]EETGEFLPIQPAQHIQTDTSGSASYSQVAHIPK	PJB	28	1.41889
QKKLEKERQEQLQKEQEKAFFAQFQLDEETGE[PJB]LPIQPAQHIQTDTSGSASYSQVAHIPK	PJB	34	1.59495
QKKLEKERQEQLQKEQEKAFFAQF[JZG]LDEETGEFLPIQPAQHIQTDTSGSASYSQVAHIPK	JZG	26	1.41391
QKKLEKERQEQLQKEQEKAFFAQFQ[JZG]DEETGEFLPIQPAQHIQTDTSGSASYSQVAHIPK	JZG	27	1.47627
QKKLEKERQEQLQKEQEKAFFAQFQL[JZG]EETGEFLPIQPAQHIQTDTSGSASYSQVAHIPK	JZG	28	1.4296
QKKLEKERQEQLQKEQEKAFFAQFQLDEETGE[JZG]LPIQPAQHIQTDTSGSASYSQVAHIPK	JZG	34	1.60413
QKKLEKERQEQLQKEQEKAFFAQF[TOE]LDEETGEFLPIQPAQHIQTDTSGSASYSQVAHIPK	TOE	26	1.4446
QKKLEKERQEQLQKEQEKAFFAQFQ[TOE]DEETGEFLPIQPAQHIQTDTSGSASYSQVAHIPK	TOE	27	1.50505
QKKLEKERQEQLQKEQEKAFFAQFQL[TOE]EETGEFLPIQPAQHIQTDTSGSASYSQVAHIPK	TOE	28	1.45596
QKKLEKERQEQLQKEQEKAFFAQFQLDEETGE[TOE]LPIQPAQHIQTDTSGSASYSQVAHIPK	TOE	34	1.62384
QKKLEKERQEQLQKEQEKAFFAQF[XPU]LDEETGEFLPIQPAQHIQTDTSGSASYSQVAHIPK	XPU	26	1.35991
QKKLEKERQEQLQKEQEKAFFAQFQ[XPU]DEETGEFLPIQPAQHIQTDTSGSASYSQVAHIPK	XPU	27	1.43036
QKKLEKERQEQLQKEQEKAFFAQFQL[XPU]EETGEFLPIQPAQHIQTDTSGSASYSQVAHIPK	XPU	28	1.37735
QKKLEKERQEQLQKEQEKAFFAQFQLDEETGE[XPU]LPIQPAQHIQTDTSGSASYSQVAHIPK	XPU	34	1.55082
QKKLEKERQEQLQKEQEKAFFAQF[E12]LDEETGEFLPIQPAQHIQTDTSGSASYSQVAHIPK	E12	26	1.66675
QKKLEKERQEQLQKEQEKAFFAQFQ[E12]DEETGEFLPIQPAQHIQTDTSGSASYSQVAHIPK	E12	27	1.94018
QKKLEKERQEQLQKEQEKAFFAQFQL[E12]EETGEFLPIQPAQHIQTDTSGSASYSQVAHIPK	E12	28	1.58061
QKKLEKERQEQLQKEQEKAFFAQFQLDEETGE[E12]LPIQPAQHIQTDTSGSASYSQVAHIPK	E12	34	1.77683
QKKLEKERQEQLQKEQEKAFFAQF[WGA]LDEETGEFLPIQPAQHIQTDTSGSASYSQVAHIPK	WGA	26	1.40088
QKKLEKERQEQLQKEQEKAFFAQFQ[WGA]DEETGEFLPIQPAQHIQTDTSGSASYSQVAHIPK	WGA	27	1.46392
QKKLEKERQEQLQKEQEKAFFAQFQL[WGA]EETGEFLPIQPAQHIQTDTSGSASYSQVAHIPK	WGA	28	1.41661
QKKLEKERQEQLQKEQEKAFFAQFQLDEETGE[WGA]LPIQPAQHIQTDTSGSASYSQVAHIPK	WGA	34	1.593
QKKLEKERQEQLQKEQEKAFFAQF[2P7]LDEETGEFLPIQPAQHIQTDTSGSASYSQVAHIPK	2P7	26	1.5343
QKKLEKERQEQLQKEQEKAFFAQFQ[2P7]DEETGEFLPIQPAQHIQTDTSGSASYSQVAHIPK	2P7	27	1.57651
QKKLEKERQEQLQKEQEKAFFAQFQL[2P7]EETGEFLPIQPAQHIQTDTSGSASYSQVAHIPK	2P7	28	1.52348
QKKLEKERQEQLQKEQEKAFFAQFQLDEETGE[2P7]LPIQPAQHIQTDTSGSASYSQVAHIPK	2P7	34	1.66934
QKKLEKERQEQLQKEQEKAFFAQF[4M6]LDEETGEFLPIQPAQHIQTDTSGSASYSQVAHIPK	4M6	26	1.56098
QKKLEKERQEQLQKEQEKAFFAQFQ[4M6]DEETGEFLPIQPAQHIQTDTSGSASYSQVAHIPK	4M6	27	1.59573
QKKLEKERQEQLQKEQEKAFFAQFQL[4M6]EETGEFLPIQPAQHIQTDTSGSASYSQVAHIPK	4M6	28	1.53843
QKKLEKERQEQLQKEQEKAFFAQFQLDEETGE[4M6]LPIQPAQHIQTDTSGSASYSQVAHIPK	4M6	34	1.68279
QKKLEKERQEQLQKEQEKAFFAQF[PGW]LDEETGEFLPIQPAQHIQTDTSGSASYSQVAHIPK	PGW	26	1.53707
QKKLEKERQEQLQKEQEKAFFAQFQ[PGW]DEETGEFLPIQPAQHIQTDTSGSASYSQVAHIPK	PGW	27	1.57587
QKKLEKERQEQLQKEQEKAFFAQFQL[PGW]EETGEFLPIQPAQHIQTDTSGSASYSQVAHIPK	PGW	28	1.52152
QKKLEKERQEQLQKEQEKAFFAQFQLDEETGE[PGW]LPIQPAQHIQTDTSGSASYSQVAHIPK	PGW	34	1.66992
QKKLEKERQEQLQKEQEKAFFAQF[4OB]LDEETGEFLPIQPAQHIQTDTSGSASYSQVAHIPK	4OB	26	1.66189
QKKLEKERQEQLQKEQEKAFFAQFQ[4OB]DEETGEFLPIQPAQHIQTDTSGSASYSQVAHIPK	4OB	27	1.94039
QKKLEKERQEQLQKEQEKAFFAQFQL[4OB]EETGEFLPIQPAQHIQTDTSGSASYSQVAHIPK	4OB	28	1.5802
QKKLEKERQEQLQKEQEKAFFAQFQLDEETGE[4OB]LPIQPAQHIQTDTSGSASYSQVAHIPK	4OB	34	1.77895
QKKLEKERQEQLQKEQEKAFFAQF[062]LDEETGEFLPIQPAQHIQTDTSGSASYSQVAHIPK	62	26	1.28653
QKKLEKERQEQLQKEQEKAFFAQFQ[062]DEETGEFLPIQPAQHIQTDTSGSASYSQVAHIPK	62	27	1.37237
QKKLEKERQEQLQKEQEKAFFAQFQL[062]EETGEFLPIQPAQHIQTDTSGSASYSQVAHIPK	62	28	1.31865
QKKLEKERQEQLQKEQEKAFFAQFQLDEETGE[062]LPIQPAQHIQTDTSGSASYSQVAHIPK	62	34	1.48594
QKKLEKERQEQLQKEQEKAFFAQF[60V]LDEETGEFLPIQPAQHIQTDTSGSASYSQVAHIPK	60V	26	1.43998
QKKLEKERQEQLQKEQEKAFFAQFQ[60V]DEETGEFLPIQPAQHIQTDTSGSASYSQVAHIPK	60V	27	1.50104
QKKLEKERQEQLQKEQEKAFFAQFQL[60V]EETGEFLPIQPAQHIQTDTSGSASYSQVAHIPK	60V	28	1.45283
QKKLEKERQEQLQKEQEKAFFAQFQLDEETGE[60V]LPIQPAQHIQTDTSGSASYSQVAHIPK	60V	34	1.62131
QKKLEKERQEQLQKEQEKAFFAQF[89H]LDEETGEFLPIQPAQHIQTDTSGSASYSQVAHIPK	89H	26	1.43547
QKKLEKERQEQLQKEQEKAFFAQFQ[89H]DEETGEFLPIQPAQHIQTDTSGSASYSQVAHIPK	89H	27	1.497
QKKLEKERQEQLQKEQEKAFFAQFQL[89H]EETGEFLPIQPAQHIQTDTSGSASYSQVAHIPK	89H	28	1.44968
QKKLEKERQEQLQKEQEKAFFAQFQLDEETGE[89H]LPIQPAQHIQTDTSGSASYSQVAHIPK	89H	34	1.61877
QKKLEKERQEQLQKEQEKAFFAQF[08H]LDEETGEFLPIQPAQHIQTDTSGSASYSQVAHIPK	08H	26	1.46811
QKKLEKERQEQLQKEQEKAFFAQFQ[08H]DEETGEFLPIQPAQHIQTDTSGSASYSQVAHIPK	08H	27	1.52548
QKKLEKERQEQLQKEQEKAFFAQFQL[08H]EETGEFLPIQPAQHIQTDTSGSASYSQVAHIPK	08H	28	1.47192
QKKLEKERQEQLQKEQEKAFFAQFQLDEETGE[08H]LPIQPAQHIQTDTSGSASYSQVAHIPK	08H	34	1.63715
QKKLEKERQEQLQKEQEKAFFAQF[8A6]LDEETGEFLPIQPAQHIQTDTSGSASYSQVAHIPK	8A6	26	1.68635
QKKLEKERQEQLQKEQEKAFFAQFQ[8A6]DEETGEFLPIQPAQHIQTDTSGSASYSQVAHIPK	8A6	27	1.84075
QKKLEKERQEQLQKEQEKAFFAQFQL[8A6]EETGEFLPIQPAQHIQTDTSGSASYSQVAHIPK	8A6	28	1.63233
QKKLEKERQEQLQKEQEKAFFAQFQLDEETGE[8A6]LPIQPAQHIQTDTSGSASYSQVAHIPK	8A6	34	1.74124
QKKLEKERQEQLQKEQEKAFFAQF[S3M]LDEETGEFLPIQPAQHIQTDTSGSASYSQVAHIPK	S3M	26	1.61753
QKKLEKERQEQLQKEQEKAFFAQFQ[S3M]DEETGEFLPIQPAQHIQTDTSGSASYSQVAHIPK	S3M	27	1.8906
QKKLEKERQEQLQKEQEKAFFAQFQL[S3M]EETGEFLPIQPAQHIQTDTSGSASYSQVAHIPK	S3M	28	1.54688
QKKLEKERQEQLQKEQEKAFFAQFQLDEETGE[S3M]LPIQPAQHIQTDTSGSASYSQVAHIPK	S3M	34	1.75809
QKKLEKERQEQLQKEQEKAFFAQF[8OF]LDEETGEFLPIQPAQHIQTDTSGSASYSQVAHIPK	8OF	26	1.59827
QKKLEKERQEQLQKEQEKAFFAQFQ[8OF]DEETGEFLPIQPAQHIQTDTSGSASYSQVAHIPK	8OF	27	1.86914
QKKLEKERQEQLQKEQEKAFFAQFQL[8OF]EETGEFLPIQPAQHIQTDTSGSASYSQVAHIPK	8OF	28	1.52851
QKKLEKERQEQLQKEQEKAFFAQFQLDEETGE[8OF]LPIQPAQHIQTDTSGSASYSQVAHIPK	8OF	34	1.75098
QKKLEKERQEQLQKEQEKAFFAQF[R48]LDEETGEFLPIQPAQHIQTDTSGSASYSQVAHIPK	R48	26	1.52861
QKKLEKERQEQLQKEQEKAFFAQFQ[R48]DEETGEFLPIQPAQHIQTDTSGSASYSQVAHIPK	R48	27	1.56884
QKKLEKERQEQLQKEQEKAFFAQFQL[R48]EETGEFLPIQPAQHIQTDTSGSASYSQVAHIPK	R48	28	1.51553
QKKLEKERQEQLQKEQEKAFFAQFQLDEETGE[R48]LPIQPAQHIQTDTSGSASYSQVAHIPK	R48	34	1.66536
QKKLEKERQEQLQKEQEKAFFAQF[BPW]LDEETGEFLPIQPAQHIQTDTSGSASYSQVAHIPK	BPW	26	1.4662
QKKLEKERQEQLQKEQEKAFFAQFQ[BPW]DEETGEFLPIQPAQHIQTDTSGSASYSQVAHIPK	BPW	27	1.52381
QKKLEKERQEQLQKEQEKAFFAQFQL[BPW]EETGEFLPIQPAQHIQTDTSGSASYSQVAHIPK	BPW	28	1.47062
QKKLEKERQEQLQKEQEKAFFAQFQLDEETGE[BPW]LPIQPAQHIQTDTSGSASYSQVAHIPK	BPW	34	1.63592
QKKLEKERQEQLQKEQEKAFFAQF[431]LDEETGEFLPIQPAQHIQTDTSGSASYSQVAHIPK	431	26	1.37636
QKKLEKERQEQLQKEQEKAFFAQFQ[431]DEETGEFLPIQPAQHIQTDTSGSASYSQVAHIPK	431	27	1.43355
QKKLEKERQEQLQKEQEKAFFAQFQL[431]EETGEFLPIQPAQHIQTDTSGSASYSQVAHIPK	431	28	1.37636
QKKLEKERQEQLQKEQEKAFFAQFQLDEETGE[431]LPIQPAQHIQTDTSGSASYSQVAHIPK	431	34	1.55391
QKKLEKERQEQLQKEQEKAFFAQF[0HB]LDEETGEFLPIQPAQHIQTDTSGSASYSQVAHIPK	0HB	26	1.13613
QKKLEKERQEQLQKEQEKAFFAQFQ[0HB]DEETGEFLPIQPAQHIQTDTSGSASYSQVAHIPK	0HB	27	1.24521
QKKLEKERQEQLQKEQEKAFFAQFQL[0HB]EETGEFLPIQPAQHIQTDTSGSASYSQVAHIPK	0HB	28	1.21744
QKKLEKERQEQLQKEQEKAFFAQFQLDEETGE[0HB]LPIQPAQHIQTDTSGSASYSQVAHIPK	0HB	34	1.37433
QKKLEKERQEQLQKEQEKAFFAQF[KW1]LDEETGEFLPIQPAQHIQTDTSGSASYSQVAHIPK	KW1	26	1.42458
QKKLEKERQEQLQKEQEKAFFAQFQ[KW1]DEETGEFLPIQPAQHIQTDTSGSASYSQVAHIPK	KW1	27	1.48654
QKKLEKERQEQLQKEQEKAFFAQFQL[KW1]EETGEFLPIQPAQHIQTDTSGSASYSQVAHIPK	KW1	28	1.44031
QKKLEKERQEQLQKEQEKAFFAQFQLDEETGE[KW1]LPIQPAQHIQTDTSGSASYSQVAHIPK	KW1	34	1.61218
QKKLEKERQEQLQKEQEKAFFAQF[IYW]LDEETGEFLPIQPAQHIQTDTSGSASYSQVAHIPK	IYW	26	0.947554
QKKLEKERQEQLQKEQEKAFFAQFQ[IYW]DEETGEFLPIQPAQHIQTDTSGSASYSQVAHIPK	IYW	27	1.08524
QKKLEKERQEQLQKEQEKAFFAQFQL[IYW]EETGEFLPIQPAQHIQTDTSGSASYSQVAHIPK	IYW	28	1.04183
QKKLEKERQEQLQKEQEKAFFAQFQLDEETGE[IYW]LPIQPAQHIQTDTSGSASYSQVAHIPK	IYW	34	1.22753
QKKLEKERQEQLQKEQEKAFFAQF[OCS]LDEETGEFLPIQPAQHIQTDTSGSASYSQVAHIPK	OCS	26	1.38694
QKKLEKERQEQLQKEQEKAFFAQFQ[OCS]DEETGEFLPIQPAQHIQTDTSGSASYSQVAHIPK	OCS	27	1.452
QKKLEKERQEQLQKEQEKAFFAQFQL[OCS]EETGEFLPIQPAQHIQTDTSGSASYSQVAHIPK	OCS	28	1.40266
QKKLEKERQEQLQKEQEKAFFAQFQLDEETGE[OCS]LPIQPAQHIQTDTSGSASYSQVAHIPK	OCS	34	1.57879
QKKLEKERQEQLQKEQEKAFFAQF[361]LDEETGEFLPIQPAQHIQTDTSGSASYSQVAHIPK	361	26	1.64006
QKKLEKERQEQLQKEQEKAFFAQFQ[361]DEETGEFLPIQPAQHIQTDTSGSASYSQVAHIPK	361	27	1.91599
QKKLEKERQEQLQKEQEKAFFAQFQL[361]EETGEFLPIQPAQHIQTDTSGSASYSQVAHIPK	361	28	1.56297
QKKLEKERQEQLQKEQEKAFFAQFQLDEETGE[361]LPIQPAQHIQTDTSGSASYSQVAHIPK	361	34	1.7664
QKKLEKERQEQLQKEQEKAFFAQF[YD7]LDEETGEFLPIQPAQHIQTDTSGSASYSQVAHIPK	YD7	26	1.36659
QKKLEKERQEQLQKEQEKAFFAQFQ[YD7]DEETGEFLPIQPAQHIQTDTSGSASYSQVAHIPK	YD7	27	1.43492
QKKLEKERQEQLQKEQEKAFFAQFQL[YD7]EETGEFLPIQPAQHIQTDTSGSASYSQVAHIPK	YD7	28	1.38268
QKKLEKERQEQLQKEQEKAFFAQFQLDEETGE[YD7]LPIQPAQHIQTDTSGSASYSQVAHIPK	YD7	34	1.55671
QKKLEKERQEQLQKEQEKAFFAQF[9A1]LDEETGEFLPIQPAQHIQTDTSGSASYSQVAHIPK	9A1	26	1.35669
QKKLEKERQEQLQKEQEKAFFAQFQ[9A1]DEETGEFLPIQPAQHIQTDTSGSASYSQVAHIPK	9A1	27	1.42814
QKKLEKERQEQLQKEQEKAFFAQFQL[9A1]EETGEFLPIQPAQHIQTDTSGSASYSQVAHIPK	9A1	28	1.37476
QKKLEKERQEQLQKEQEKAFFAQFQLDEETGE[9A1]LPIQPAQHIQTDTSGSASYSQVAHIPK	9A1	34	1.54795
QKKLEKERQEQLQKEQEKAFFAQF[H7U]LDEETGEFLPIQPAQHIQTDTSGSASYSQVAHIPK	H7U	26	1.57057
QKKLEKERQEQLQKEQEKAFFAQFQ[H7U]DEETGEFLPIQPAQHIQTDTSGSASYSQVAHIPK	H7U	27	1.83932
QKKLEKERQEQLQKEQEKAFFAQFQL[H7U]EETGEFLPIQPAQHIQTDTSGSASYSQVAHIPK	H7U	28	1.50209
QKKLEKERQEQLQKEQEKAFFAQFQLDEETGE[H7U]LPIQPAQHIQTDTSGSASYSQVAHIPK	H7U	34	1.74075
QKKLEKERQEQLQKEQEKAFFAQF[O8U]LDEETGEFLPIQPAQHIQTDTSGSASYSQVAHIPK	O8U	26	1.86327
QKKLEKERQEQLQKEQEKAFFAQFQ[O8U]DEETGEFLPIQPAQHIQTDTSGSASYSQVAHIPK	O8U	27	2.09339
QKKLEKERQEQLQKEQEKAFFAQFQL[O8U]EETGEFLPIQPAQHIQTDTSGSASYSQVAHIPK	O8U	28	1.69605
QKKLEKERQEQLQKEQEKAFFAQFQLDEETGE[O8U]LPIQPAQHIQTDTSGSASYSQVAHIPK	O8U	34	1.89242
QKKLEKERQEQLQKEQEKAFFAQF[TIW]LDEETGEFLPIQPAQHIQTDTSGSASYSQVAHIPK	TIW	26	1.82159
QKKLEKERQEQLQKEQEKAFFAQFQ[TIW]DEETGEFLPIQPAQHIQTDTSGSASYSQVAHIPK	TIW	27	2.06303
QKKLEKERQEQLQKEQEKAFFAQFQL[TIW]EETGEFLPIQPAQHIQTDTSGSASYSQVAHIPK	TIW	28	1.67014
QKKLEKERQEQLQKEQEKAFFAQFQLDEETGE[TIW]LPIQPAQHIQTDTSGSASYSQVAHIPK	TIW	34	1.86772
QKKLEKERQEQLQKEQEKAFFAQF[FPK]LDEETGEFLPIQPAQHIQTDTSGSASYSQVAHIPK	FPK	26	1.17279
QKKLEKERQEQLQKEQEKAFFAQFQ[FPK]DEETGEFLPIQPAQHIQTDTSGSASYSQVAHIPK	FPK	27	1.27833
QKKLEKERQEQLQKEQEKAFFAQFQL[FPK]EETGEFLPIQPAQHIQTDTSGSASYSQVAHIPK	FPK	28	1.24211
QKKLEKERQEQLQKEQEKAFFAQFQLDEETGE[FPK]LPIQPAQHIQTDTSGSASYSQVAHIPK	FPK	34	1.40135
QKKLEKERQEQLQKEQEKAFFAQF[RGK]LDEETGEFLPIQPAQHIQTDTSGSASYSQVAHIPK	RGK	26	1.56867
QKKLEKERQEQLQKEQEKAFFAQFQ[RGK]DEETGEFLPIQPAQHIQTDTSGSASYSQVAHIPK	RGK	27	1.60212
QKKLEKERQEQLQKEQEKAFFAQFQL[RGK]EETGEFLPIQPAQHIQTDTSGSASYSQVAHIPK	RGK	28	1.54422
QKKLEKERQEQLQKEQEKAFFAQFQLDEETGE[RGK]LPIQPAQHIQTDTSGSASYSQVAHIPK	RGK	34	1.68719
QKKLEKERQEQLQKEQEKAFFAQF[XPD]LDEETGEFLPIQPAQHIQTDTSGSASYSQVAHIPK	XPD	26	1.43133
QKKLEKERQEQLQKEQEKAFFAQFQ[XPD]DEETGEFLPIQPAQHIQTDTSGSASYSQVAHIPK	XPD	27	1.49302
QKKLEKERQEQLQKEQEKAFFAQFQL[XPD]EETGEFLPIQPAQHIQTDTSGSASYSQVAHIPK	XPD	28	1.44657
QKKLEKERQEQLQKEQEKAFFAQFQLDEETGE[XPD]LPIQPAQHIQTDTSGSASYSQVAHIPK	XPD	34	1.61626
QKKLEKERQEQLQKEQEKAFFAQF[OR0]LDEETGEFLPIQPAQHIQTDTSGSASYSQVAHIPK	OR0	26	1.45644
QKKLEKERQEQLQKEQEKAFFAQFQ[OR0]DEETGEFLPIQPAQHIQTDTSGSASYSQVAHIPK	OR0	27	1.51534
QKKLEKERQEQLQKEQEKAFFAQFQL[OR0]EETGEFLPIQPAQHIQTDTSGSASYSQVAHIPK	OR0	28	1.464
QKKLEKERQEQLQKEQEKAFFAQFQLDEETGE[OR0]LPIQPAQHIQTDTSGSASYSQVAHIPK	OR0	34	1.63032
QKKLEKERQEQLQKEQEKAFFAQF[JQT]LDEETGEFLPIQPAQHIQTDTSGSASYSQVAHIPK	JQT	26	1.33532
QKKLEKERQEQLQKEQEKAFFAQFQ[JQT]DEETGEFLPIQPAQHIQTDTSGSASYSQVAHIPK	JQT	27	1.41353
QKKLEKERQEQLQKEQEKAFFAQFQL[JQT]EETGEFLPIQPAQHIQTDTSGSASYSQVAHIPK	JQT	28	1.35768
QKKLEKERQEQLQKEQEKAFFAQFQLDEETGE[JQT]LPIQPAQHIQTDTSGSASYSQVAHIPK	JQT	34	1.52908
QKKLEKERQEQLQKEQEKAFFAQF[R1K]LDEETGEFLPIQPAQHIQTDTSGSASYSQVAHIPK	R1K	26	1.35203
QKKLEKERQEQLQKEQEKAFFAQFQ[R1K]DEETGEFLPIQPAQHIQTDTSGSASYSQVAHIPK	R1K	27	1.42496
QKKLEKERQEQLQKEQEKAFFAQFQL[R1K]EETGEFLPIQPAQHIQTDTSGSASYSQVAHIPK	R1K	28	1.37105
QKKLEKERQEQLQKEQEKAFFAQFQLDEETGE[R1K]LPIQPAQHIQTDTSGSASYSQVAHIPK	R1K	34	1.54385
QKKLEKERQEQLQKEQEKAFFAQF[SON]LDEETGEFLPIQPAQHIQTDTSGSASYSQVAHIPK	SON	26	1.49308
QKKLEKERQEQLQKEQEKAFFAQFQ[SON]DEETGEFLPIQPAQHIQTDTSGSASYSQVAHIPK	SON	27	1.54307
QKKLEKERQEQLQKEQEKAFFAQFQL[SON]EETGEFLPIQPAQHIQTDTSGSASYSQVAHIPK	SON	28	1.49068
QKKLEKERQEQLQKEQEKAFFAQFQLDEETGE[SON]LPIQPAQHIQTDTSGSASYSQVAHIPK	SON	34	1.64866
QKKLEKERQEQLQKEQEKAFFAQF[93W]LDEETGEFLPIQPAQHIQTDTSGSASYSQVAHIPK	93W	26	1.24469
QKKLEKERQEQLQKEQEKAFFAQFQ[93W]DEETGEFLPIQPAQHIQTDTSGSASYSQVAHIPK	93W	27	1.34075
QKKLEKERQEQLQKEQEKAFFAQFQL[93W]EETGEFLPIQPAQHIQTDTSGSASYSQVAHIPK	93W	28	1.29004
QKKLEKERQEQLQKEQEKAFFAQFQLDEETGE[93W]LPIQPAQHIQTDTSGSASYSQVAHIPK	93W	34	1.45432
QKKLEKERQEQLQKEQEKAFFAQF[3OS]LDEETGEFLPIQPAQHIQTDTSGSASYSQVAHIPK	3OS	26	1.37753
QKKLEKERQEQLQKEQEKAFFAQFQ[3OS]DEETGEFLPIQPAQHIQTDTSGSASYSQVAHIPK	3OS	27	1.44395
QKKLEKERQEQLQKEQEKAFFAQFQL[3OS]EETGEFLPIQPAQHIQTDTSGSASYSQVAHIPK	3OS	28	1.39326
QKKLEKERQEQLQKEQEKAFFAQFQLDEETGE[3OS]LPIQPAQHIQTDTSGSASYSQVAHIPK	3OS	34	1.5684
QKKLEKERQEQLQKEQEKAFFAQF[GJW]LDEETGEFLPIQPAQHIQTDTSGSASYSQVAHIPK	GJW	26	1.45964
QKKLEKERQEQLQKEQEKAFFAQFQ[GJW]DEETGEFLPIQPAQHIQTDTSGSASYSQVAHIPK	GJW	27	1.51812
QKKLEKERQEQLQKEQEKAFFAQFQL[GJW]EETGEFLPIQPAQHIQTDTSGSASYSQVAHIPK	GJW	28	1.46617
QKKLEKERQEQLQKEQEKAFFAQFQLDEETGE[GJW]LPIQPAQHIQTDTSGSASYSQVAHIPK	GJW	34	1.63208
QKKLEKERQEQLQKEQEKAFFAQF[Y4C]LDEETGEFLPIQPAQHIQTDTSGSASYSQVAHIPK	Y4C	26	1.33544
QKKLEKERQEQLQKEQEKAFFAQFQ[Y4C]DEETGEFLPIQPAQHIQTDTSGSASYSQVAHIPK	Y4C	27	1.41361
QKKLEKERQEQLQKEQEKAFFAQFQL[Y4C]EETGEFLPIQPAQHIQTDTSGSASYSQVAHIPK	Y4C	28	1.35778
QKKLEKERQEQLQKEQEKAFFAQFQLDEETGE[Y4C]LPIQPAQHIQTDTSGSASYSQVAHIPK	Y4C	34	1.52919
QKKLEKERQEQLQKEQEKAFFAQF[KIZ]LDEETGEFLPIQPAQHIQTDTSGSASYSQVAHIPK	KIZ	26	1.60546
QKKLEKERQEQLQKEQEKAFFAQFQ[KIZ]DEETGEFLPIQPAQHIQTDTSGSASYSQVAHIPK	KIZ	27	1.87688
QKKLEKERQEQLQKEQEKAFFAQFQL[KIZ]EETGEFLPIQPAQHIQTDTSGSASYSQVAHIPK	KIZ	28	1.53536
QKKLEKERQEQLQKEQEKAFFAQFQLDEETGE[KIZ]LPIQPAQHIQTDTSGSASYSQVAHIPK	KIZ	34	1.75363
QKKLEKERQEQLQKEQEKAFFAQF[SM8]LDEETGEFLPIQPAQHIQTDTSGSASYSQVAHIPK	SM8	26	1.31957
QKKLEKERQEQLQKEQEKAFFAQFQ[SM8]DEETGEFLPIQPAQHIQTDTSGSASYSQVAHIPK	SM8	27	1.40158
QKKLEKERQEQLQKEQEKAFFAQFQL[SM8]EETGEFLPIQPAQHIQTDTSGSASYSQVAHIPK	SM8	28	1.34508
QKKLEKERQEQLQKEQEKAFFAQFQLDEETGE[SM8]LPIQPAQHIQTDTSGSASYSQVAHIPK	SM8	34	1.51515
QKKLEKERQEQLQKEQEKAFFAQF[GAN]LDEETGEFLPIQPAQHIQTDTSGSASYSQVAHIPK	GAN	26	1.79472
QKKLEKERQEQLQKEQEKAFFAQFQ[GAN]DEETGEFLPIQPAQHIQTDTSGSASYSQVAHIPK	GAN	27	2.04346
QKKLEKERQEQLQKEQEKAFFAQFQL[GAN]EETGEFLPIQPAQHIQTDTSGSASYSQVAHIPK	GAN	28	1.65587
QKKLEKERQEQLQKEQEKAFFAQFQLDEETGE[GAN]LPIQPAQHIQTDTSGSASYSQVAHIPK	GAN	34	1.8518
QKKLEKERQEQLQKEQEKAFFAQF[UO9]LDEETGEFLPIQPAQHIQTDTSGSASYSQVAHIPK	UO9	26	1.47329
QKKLEKERQEQLQKEQEKAFFAQFQ[UO9]DEETGEFLPIQPAQHIQTDTSGSASYSQVAHIPK	UO9	27	1.52998
QKKLEKERQEQLQKEQEKAFFAQFQL[UO9]EETGEFLPIQPAQHIQTDTSGSASYSQVAHIPK	UO9	28	1.47544
QKKLEKERQEQLQKEQEKAFFAQFQLDEETGE[UO9]LPIQPAQHIQTDTSGSASYSQVAHIPK	UO9	34	1.64042
QKKLEKERQEQLQKEQEKAFFAQF[IHG]LDEETGEFLPIQPAQHIQTDTSGSASYSQVAHIPK	IHG	26	1.42968
QKKLEKERQEQLQKEQEKAFFAQFQ[IHG]DEETGEFLPIQPAQHIQTDTSGSASYSQVAHIPK	IHG	27	1.49143
QKKLEKERQEQLQKEQEKAFFAQFQL[IHG]EETGEFLPIQPAQHIQTDTSGSASYSQVAHIPK	IHG	28	1.44533
QKKLEKERQEQLQKEQEKAFFAQFQLDEETGE[IHG]LPIQPAQHIQTDTSGSASYSQVAHIPK	IHG	34	1.61526
QKKLEKERQEQLQKEQEKAFFAQF[G9L]LDEETGEFLPIQPAQHIQTDTSGSASYSQVAHIPK	G9L	26	1.43652
QKKLEKERQEQLQKEQEKAFFAQFQ[G9L]DEETGEFLPIQPAQHIQTDTSGSASYSQVAHIPK	G9L	27	1.498
QKKLEKERQEQLQKEQEKAFFAQFQL[G9L]EETGEFLPIQPAQHIQTDTSGSASYSQVAHIPK	G9L	28	1.45046
QKKLEKERQEQLQKEQEKAFFAQFQLDEETGE[G9L]LPIQPAQHIQTDTSGSASYSQVAHIPK	G9L	34	1.6194
QKKLEKERQEQLQKEQEKAFFAQF[CYA]LDEETGEFLPIQPAQHIQTDTSGSASYSQVAHIPK	CYA	26	1.62487
QKKLEKERQEQLQKEQEKAFFAQFQ[CYA]DEETGEFLPIQPAQHIQTDTSGSASYSQVAHIPK	CYA	27	1.64878
QKKLEKERQEQLQKEQEKAFFAQFQL[CYA]EETGEFLPIQPAQHIQTDTSGSASYSQVAHIPK	CYA	28	1.59165
QKKLEKERQEQLQKEQEKAFFAQFQLDEETGE[CYA]LPIQPAQHIQTDTSGSASYSQVAHIPK	CYA	34	1.71853
QKKLEKERQEQLQKEQEKAFFAQF[IK8]LDEETGEFLPIQPAQHIQTDTSGSASYSQVAHIPK	IK8	26	1.59294
QKKLEKERQEQLQKEQEKAFFAQFQ[IK8]DEETGEFLPIQPAQHIQTDTSGSASYSQVAHIPK	IK8	27	1.62522
QKKLEKERQEQLQKEQEKAFFAQFQL[IK8]EETGEFLPIQPAQHIQTDTSGSASYSQVAHIPK	IK8	28	1.56942
QKKLEKERQEQLQKEQEKAFFAQFQLDEETGE[IK8]LPIQPAQHIQTDTSGSASYSQVAHIPK	IK8	34	1.70527
QKKLEKERQEQLQKEQEKAFFAQF[2MQ]LDEETGEFLPIQPAQHIQTDTSGSASYSQVAHIPK	2MQ	26	1.6596
QKKLEKERQEQLQKEQEKAFFAQFQ[2MQ]DEETGEFLPIQPAQHIQTDTSGSASYSQVAHIPK	2MQ	27	1.81196
QKKLEKERQEQLQKEQEKAFFAQFQL[2MQ]EETGEFLPIQPAQHIQTDTSGSASYSQVAHIPK	2MQ	28	1.61464
QKKLEKERQEQLQKEQEKAFFAQFQLDEETGE[2MQ]LPIQPAQHIQTDTSGSASYSQVAHIPK	2MQ	34	1.73138
QKKLEKERQEQLQKEQEKAFFAQF[0VB]LDEETGEFLPIQPAQHIQTDTSGSASYSQVAHIPK	0VB	26	1.51633
QKKLEKERQEQLQKEQEKAFFAQFQ[0VB]DEETGEFLPIQPAQHIQTDTSGSASYSQVAHIPK	0VB	27	1.55864
QKKLEKERQEQLQKEQEKAFFAQFQL[0VB]EETGEFLPIQPAQHIQTDTSGSASYSQVAHIPK	0VB	28	1.50684
QKKLEKERQEQLQKEQEKAFFAQFQLDEETGE[0VB]LPIQPAQHIQTDTSGSASYSQVAHIPK	0VB	34	1.65875
QKKLEKERQEQLQKEQEKAFFAQF[EQ6]LDEETGEFLPIQPAQHIQTDTSGSASYSQVAHIPK	EQ6	26	1.5678
QKKLEKERQEQLQKEQEKAFFAQFQ[EQ6]DEETGEFLPIQPAQHIQTDTSGSASYSQVAHIPK	EQ6	27	1.60137
QKKLEKERQEQLQKEQEKAFFAQFQL[EQ6]EETGEFLPIQPAQHIQTDTSGSASYSQVAHIPK	EQ6	28	1.54347
QKKLEKERQEQLQKEQEKAFFAQFQLDEETGE[EQ6]LPIQPAQHIQTDTSGSASYSQVAHIPK	EQ6	34	1.6866
QKKLEKERQEQLQKEQEKAFFAQF[HD9]LDEETGEFLPIQPAQHIQTDTSGSASYSQVAHIPK	HD9	26	1.48199
QKKLEKERQEQLQKEQEKAFFAQFQ[HD9]DEETGEFLPIQPAQHIQTDTSGSASYSQVAHIPK	HD9	27	1.53595
QKKLEKERQEQLQKEQEKAFFAQFQL[HD9]EETGEFLPIQPAQHIQTDTSGSASYSQVAHIPK	HD9	28	1.4821
QKKLEKERQEQLQKEQEKAFFAQFQLDEETGE[HD9]LPIQPAQHIQTDTSGSASYSQVAHIPK	HD9	34	1.64404
QKKLEKERQEQLQKEQEKAFFAQF[YF8]LDEETGEFLPIQPAQHIQTDTSGSASYSQVAHIPK	YF8	26	1.72083
QKKLEKERQEQLQKEQEKAFFAQFQ[YF8]DEETGEFLPIQPAQHIQTDTSGSASYSQVAHIPK	YF8	27	1.7361
QKKLEKERQEQLQKEQEKAFFAQFQL[YF8]EETGEFLPIQPAQHIQTDTSGSASYSQVAHIPK	YF8	28	1.65525
QKKLEKERQEQLQKEQEKAFFAQFQLDEETGE[YF8]LPIQPAQHIQTDTSGSASYSQVAHIPK	YF8	34	1.75585
QKKLEKERQEQLQKEQEKAFFAQF[54N]LDEETGEFLPIQPAQHIQTDTSGSASYSQVAHIPK	54N	26	1.36775
QKKLEKERQEQLQKEQEKAFFAQFQ[54N]DEETGEFLPIQPAQHIQTDTSGSASYSQVAHIPK	54N	27	1.43571
QKKLEKERQEQLQKEQEKAFFAQFQL[54N]EETGEFLPIQPAQHIQTDTSGSASYSQVAHIPK	54N	28	1.3836
QKKLEKERQEQLQKEQEKAFFAQFQLDEETGE[54N]LPIQPAQHIQTDTSGSASYSQVAHIPK	54N	34	1.55773
QKKLEKERQEQLQKEQEKAFFAQF[P5J]LDEETGEFLPIQPAQHIQTDTSGSASYSQVAHIPK	P5J	26	1.45203
QKKLEKERQEQLQKEQEKAFFAQFQ[P5J]DEETGEFLPIQPAQHIQTDTSGSASYSQVAHIPK	P5J	27	1.5115
QKKLEKERQEQLQKEQEKAFFAQFQL[P5J]EETGEFLPIQPAQHIQTDTSGSASYSQVAHIPK	P5J	28	1.46101
QKKLEKERQEQLQKEQEKAFFAQFQLDEETGE[P5J]LPIQPAQHIQTDTSGSASYSQVAHIPK	P5J	34	1.62791
QKKLEKERQEQLQKEQEKAFFAQF[0H1]LDEETGEFLPIQPAQHIQTDTSGSASYSQVAHIPK	0H1	26	1.55879
QKKLEKERQEQLQKEQEKAFFAQFQ[0H1]DEETGEFLPIQPAQHIQTDTSGSASYSQVAHIPK	0H1	27	1.82663
QKKLEKERQEQLQKEQEKAFFAQFQL[0H1]EETGEFLPIQPAQHIQTDTSGSASYSQVAHIPK	0H1	28	1.49172
QKKLEKERQEQLQKEQEKAFFAQFQLDEETGE[0H1]LPIQPAQHIQTDTSGSASYSQVAHIPK	0H1	34	1.73641
QKKLEKERQEQLQKEQEKAFFAQF[CYL]LDEETGEFLPIQPAQHIQTDTSGSASYSQVAHIPK	CYL	26	1.55299
QKKLEKERQEQLQKEQEKAFFAQFQ[CYL]DEETGEFLPIQPAQHIQTDTSGSASYSQVAHIPK	CYL	27	1.58909
QKKLEKERQEQLQKEQEKAFFAQFQL[CYL]EETGEFLPIQPAQHIQTDTSGSASYSQVAHIPK	CYL	28	1.53278
QKKLEKERQEQLQKEQEKAFFAQFQLDEETGE[CYL]LPIQPAQHIQTDTSGSASYSQVAHIPK	CYL	34	1.67849
QKKLEKERQEQLQKEQEKAFFAQF[N4J]LDEETGEFLPIQPAQHIQTDTSGSASYSQVAHIPK	N4J	26	1.56182
QKKLEKERQEQLQKEQEKAFFAQFQ[N4J]DEETGEFLPIQPAQHIQTDTSGSASYSQVAHIPK	N4J	27	1.59642
QKKLEKERQEQLQKEQEKAFFAQFQL[N4J]EETGEFLPIQPAQHIQTDTSGSASYSQVAHIPK	N4J	28	1.53903
QKKLEKERQEQLQKEQEKAFFAQFQLDEETGE[N4J]LPIQPAQHIQTDTSGSASYSQVAHIPK	N4J	34	1.68324
QKKLEKERQEQLQKEQEKAFFAQF[M69]LDEETGEFLPIQPAQHIQTDTSGSASYSQVAHIPK	M69	26	1.4385
QKKLEKERQEQLQKEQEKAFFAQFQ[M69]DEETGEFLPIQPAQHIQTDTSGSASYSQVAHIPK	M69	27	1.49975
QKKLEKERQEQLQKEQEKAFFAQFQL[M69]EETGEFLPIQPAQHIQTDTSGSASYSQVAHIPK	M69	28	1.45183
QKKLEKERQEQLQKEQEKAFFAQFQLDEETGE[M69]LPIQPAQHIQTDTSGSASYSQVAHIPK	M69	34	1.6205
QKKLEKERQEQLQKEQEKAFFAQF[1Y0]LDEETGEFLPIQPAQHIQTDTSGSASYSQVAHIPK	1Y0	26	1.37837
QKKLEKERQEQLQKEQEKAFFAQFQ[1Y0]DEETGEFLPIQPAQHIQTDTSGSASYSQVAHIPK	1Y0	27	1.44467
QKKLEKERQEQLQKEQEKAFFAQFQL[1Y0]EETGEFLPIQPAQHIQTDTSGSASYSQVAHIPK	1Y0	28	1.39409
QKKLEKERQEQLQKEQEKAFFAQFQLDEETGE[1Y0]LPIQPAQHIQTDTSGSASYSQVAHIPK	1Y0	34	1.56932
QKKLEKERQEQLQKEQEKAFFAQF[P0B]LDEETGEFLPIQPAQHIQTDTSGSASYSQVAHIPK	P0B	26	1.42357
QKKLEKERQEQLQKEQEKAFFAQFQ[P0B]DEETGEFLPIQPAQHIQTDTSGSASYSQVAHIPK	P0B	27	1.48557
QKKLEKERQEQLQKEQEKAFFAQFQL[P0B]EETGEFLPIQPAQHIQTDTSGSASYSQVAHIPK	P0B	28	1.43929
QKKLEKERQEQLQKEQEKAFFAQFQLDEETGE[P0B]LPIQPAQHIQTDTSGSASYSQVAHIPK	P0B	34	1.61156
QKKLEKERQEQLQKEQEKAFFAQF[IHO]LDEETGEFLPIQPAQHIQTDTSGSASYSQVAHIPK	IHO	26	1.31092
QKKLEKERQEQLQKEQEKAFFAQFQ[IHO]DEETGEFLPIQPAQHIQTDTSGSASYSQVAHIPK	IHO	27	1.39394
QKKLEKERQEQLQKEQEKAFFAQFQL[IHO]EETGEFLPIQPAQHIQTDTSGSASYSQVAHIPK	IHO	28	1.33817
QKKLEKERQEQLQKEQEKAFFAQFQLDEETGE[IHO]LPIQPAQHIQTDTSGSASYSQVAHIPK	IHO	34	1.50751
QKKLEKERQEQLQKEQEKAFFAQF[8MT]LDEETGEFLPIQPAQHIQTDTSGSASYSQVAHIPK	8MT	26	1.67196
QKKLEKERQEQLQKEQEKAFFAQFQ[8MT]DEETGEFLPIQPAQHIQTDTSGSASYSQVAHIPK	8MT	27	1.94495
QKKLEKERQEQLQKEQEKAFFAQFQL[8MT]EETGEFLPIQPAQHIQTDTSGSASYSQVAHIPK	8MT	28	1.58407
QKKLEKERQEQLQKEQEKAFFAQFQLDEETGE[8MT]LPIQPAQHIQTDTSGSASYSQVAHIPK	8MT	34	1.77943
QKKLEKERQEQLQKEQEKAFFAQF[YG2]LDEETGEFLPIQPAQHIQTDTSGSASYSQVAHIPK	YG2	26	1.35308
QKKLEKERQEQLQKEQEKAFFAQFQ[YG2]DEETGEFLPIQPAQHIQTDTSGSASYSQVAHIPK	YG2	27	1.42303
QKKLEKERQEQLQKEQEKAFFAQFQL[YG2]EETGEFLPIQPAQHIQTDTSGSASYSQVAHIPK	YG2	28	1.36717
QKKLEKERQEQLQKEQEKAFFAQFQLDEETGE[YG2]LPIQPAQHIQTDTSGSASYSQVAHIPK	YG2	34	1.54023
QKKLEKERQEQLQKEQEKAFFAQF[Z3V]LDEETGEFLPIQPAQHIQTDTSGSASYSQVAHIPK	Z3V	26	1.12722
QKKLEKERQEQLQKEQEKAFFAQFQ[Z3V]DEETGEFLPIQPAQHIQTDTSGSASYSQVAHIPK	Z3V	27	1.23713
QKKLEKERQEQLQKEQEKAFFAQFQL[Z3V]EETGEFLPIQPAQHIQTDTSGSASYSQVAHIPK	Z3V	28	1.21002
QKKLEKERQEQLQKEQEKAFFAQFQLDEETGE[Z3V]LPIQPAQHIQTDTSGSASYSQVAHIPK	Z3V	34	1.36776
QKKLEKERQEQLQKEQEKAFFAQF[YVW]LDEETGEFLPIQPAQHIQTDTSGSASYSQVAHIPK	YVW	26	1.37684
QKKLEKERQEQLQKEQEKAFFAQFQ[YVW]DEETGEFLPIQPAQHIQTDTSGSASYSQVAHIPK	YVW	27	1.44334
QKKLEKERQEQLQKEQEKAFFAQFQL[YVW]EETGEFLPIQPAQHIQTDTSGSASYSQVAHIPK	YVW	28	1.39253
QKKLEKERQEQLQKEQEKAFFAQFQLDEETGE[YVW]LPIQPAQHIQTDTSGSASYSQVAHIPK	YVW	34	1.5676
QKKLEKERQEQLQKEQEKAFFAQF[19U]LDEETGEFLPIQPAQHIQTDTSGSASYSQVAHIPK	19U	26	1.11801
QKKLEKERQEQLQKEQEKAFFAQFQ[19U]DEETGEFLPIQPAQHIQTDTSGSASYSQVAHIPK	19U	27	1.22884
QKKLEKERQEQLQKEQEKAFFAQFQL[19U]EETGEFLPIQPAQHIQTDTSGSASYSQVAHIPK	19U	28	1.20234
QKKLEKERQEQLQKEQEKAFFAQFQLDEETGE[19U]LPIQPAQHIQTDTSGSASYSQVAHIPK	19U	34	1.36098
QKKLEKERQEQLQKEQEKAFFAQF[URK]LDEETGEFLPIQPAQHIQTDTSGSASYSQVAHIPK	URK	26	1.6711
QKKLEKERQEQLQKEQEKAFFAQFQ[URK]DEETGEFLPIQPAQHIQTDTSGSASYSQVAHIPK	URK	27	1.80172
QKKLEKERQEQLQKEQEKAFFAQFQL[URK]EETGEFLPIQPAQHIQTDTSGSASYSQVAHIPK	URK	28	1.61375
QKKLEKERQEQLQKEQEKAFFAQFQLDEETGE[URK]LPIQPAQHIQTDTSGSASYSQVAHIPK	URK	34	1.72197
QKKLEKERQEQLQKEQEKAFFAQF[CLH]LDEETGEFLPIQPAQHIQTDTSGSASYSQVAHIPK	CLH	26	1.72608
QKKLEKERQEQLQKEQEKAFFAQFQ[CLH]DEETGEFLPIQPAQHIQTDTSGSASYSQVAHIPK	CLH	27	1.99076
QKKLEKERQEQLQKEQEKAFFAQFQL[CLH]EETGEFLPIQPAQHIQTDTSGSASYSQVAHIPK	CLH	28	1.61747
QKKLEKERQEQLQKEQEKAFFAQFQLDEETGE[CLH]LPIQPAQHIQTDTSGSASYSQVAHIPK	CLH	34	1.8092
QKKLEKERQEQLQKEQEKAFFAQF[PXB]LDEETGEFLPIQPAQHIQTDTSGSASYSQVAHIPK	PXB	26	1.6438
QKKLEKERQEQLQKEQEKAFFAQFQ[PXB]DEETGEFLPIQPAQHIQTDTSGSASYSQVAHIPK	PXB	27	1.91938
QKKLEKERQEQLQKEQEKAFFAQFQL[PXB]EETGEFLPIQPAQHIQTDTSGSASYSQVAHIPK	PXB	28	1.56545
QKKLEKERQEQLQKEQEKAFFAQFQLDEETGE[PXB]LPIQPAQHIQTDTSGSASYSQVAHIPK	PXB	34	1.76778
QKKLEKERQEQLQKEQEKAFFAQF[2OE]LDEETGEFLPIQPAQHIQTDTSGSASYSQVAHIPK	2OE	26	1.65166
QKKLEKERQEQLQKEQEKAFFAQFQ[2OE]DEETGEFLPIQPAQHIQTDTSGSASYSQVAHIPK	2OE	27	1.92652
QKKLEKERQEQLQKEQEKAFFAQFQL[2OE]EETGEFLPIQPAQHIQTDTSGSASYSQVAHIPK	2OE	28	1.57065
QKKLEKERQEQLQKEQEKAFFAQFQLDEETGE[2OE]LPIQPAQHIQTDTSGSASYSQVAHIPK	2OE	34	1.77069
QKKLEKERQEQLQKEQEKAFFAQF[9RS]LDEETGEFLPIQPAQHIQTDTSGSASYSQVAHIPK	9RS	26	1.65407
QKKLEKERQEQLQKEQEKAFFAQFQ[9RS]DEETGEFLPIQPAQHIQTDTSGSASYSQVAHIPK	9RS	27	1.806
QKKLEKERQEQLQKEQEKAFFAQFQL[9RS]EETGEFLPIQPAQHIQTDTSGSASYSQVAHIPK	9RS	28	1.61098
QKKLEKERQEQLQKEQEKAFFAQFQLDEETGE[9RS]LPIQPAQHIQTDTSGSASYSQVAHIPK	9RS	34	1.72933
QKKLEKERQEQLQKEQEKAFFAQF[BV4]LDEETGEFLPIQPAQHIQTDTSGSASYSQVAHIPK	BV4	26	1.69154
QKKLEKERQEQLQKEQEKAFFAQFQ[BV4]DEETGEFLPIQPAQHIQTDTSGSASYSQVAHIPK	BV4	27	1.8506
QKKLEKERQEQLQKEQEKAFFAQFQL[BV4]EETGEFLPIQPAQHIQTDTSGSASYSQVAHIPK	BV4	28	1.63799
QKKLEKERQEQLQKEQEKAFFAQFQLDEETGE[BV4]LPIQPAQHIQTDTSGSASYSQVAHIPK	BV4	34	1.74622
QKKLEKERQEQLQKEQEKAFFAQF[DYR]LDEETGEFLPIQPAQHIQTDTSGSASYSQVAHIPK	DYR	26	1.56744
QKKLEKERQEQLQKEQEKAFFAQFQ[DYR]DEETGEFLPIQPAQHIQTDTSGSASYSQVAHIPK	DYR	27	1.81332
QKKLEKERQEQLQKEQEKAFFAQFQL[DYR]EETGEFLPIQPAQHIQTDTSGSASYSQVAHIPK	DYR	28	1.48513
QKKLEKERQEQLQKEQEKAFFAQFQLDEETGE[DYR]LPIQPAQHIQTDTSGSASYSQVAHIPK	DYR	34	1.72595
QKKLEKERQEQLQKEQEKAFFAQF[K9L]LDEETGEFLPIQPAQHIQTDTSGSASYSQVAHIPK	K9L	26	1.52076
QKKLEKERQEQLQKEQEKAFFAQFQ[K9L]DEETGEFLPIQPAQHIQTDTSGSASYSQVAHIPK	K9L	27	1.55424
QKKLEKERQEQLQKEQEKAFFAQFQL[K9L]EETGEFLPIQPAQHIQTDTSGSASYSQVAHIPK	K9L	28	1.49874
QKKLEKERQEQLQKEQEKAFFAQFQLDEETGE[K9L]LPIQPAQHIQTDTSGSASYSQVAHIPK	K9L	34	1.65939
QKKLEKERQEQLQKEQEKAFFAQF[DWJ]LDEETGEFLPIQPAQHIQTDTSGSASYSQVAHIPK	DWJ	26	1.46809
QKKLEKERQEQLQKEQEKAFFAQFQ[DWJ]DEETGEFLPIQPAQHIQTDTSGSASYSQVAHIPK	DWJ	27	1.5105
QKKLEKERQEQLQKEQEKAFFAQFQL[DWJ]EETGEFLPIQPAQHIQTDTSGSASYSQVAHIPK	DWJ	28	1.46166
QKKLEKERQEQLQKEQEKAFFAQFQLDEETGE[DWJ]LPIQPAQHIQTDTSGSASYSQVAHIPK	DWJ	34	1.63067
QKKLEKERQEQLQKEQEKAFFAQF[ULF]LDEETGEFLPIQPAQHIQTDTSGSASYSQVAHIPK	ULF	26	1.58222
QKKLEKERQEQLQKEQEKAFFAQFQ[ULF]DEETGEFLPIQPAQHIQTDTSGSASYSQVAHIPK	ULF	27	1.61337
QKKLEKERQEQLQKEQEKAFFAQFQL[ULF]EETGEFLPIQPAQHIQTDTSGSASYSQVAHIPK	ULF	28	1.55548
QKKLEKERQEQLQKEQEKAFFAQFQLDEETGE[ULF]LPIQPAQHIQTDTSGSASYSQVAHIPK	ULF	34	1.69616
QKKLEKERQEQLQKEQEKAFFAQF[PBE]LDEETGEFLPIQPAQHIQTDTSGSASYSQVAHIPK	PBE	26	1.5281
QKKLEKERQEQLQKEQEKAFFAQFQ[PBE]DEETGEFLPIQPAQHIQTDTSGSASYSQVAHIPK	PBE	27	1.56841
QKKLEKERQEQLQKEQEKAFFAQFQL[PBE]EETGEFLPIQPAQHIQTDTSGSASYSQVAHIPK	PBE	28	1.51517
QKKLEKERQEQLQKEQEKAFFAQFQLDEETGE[PBE]LPIQPAQHIQTDTSGSASYSQVAHIPK	PBE	34	1.66509
QKKLEKERQEQLQKEQEKAFFAQF[AK0]LDEETGEFLPIQPAQHIQTDTSGSASYSQVAHIPK	AK0	26	1.37826
QKKLEKERQEQLQKEQEKAFFAQFQ[AK0]DEETGEFLPIQPAQHIQTDTSGSASYSQVAHIPK	AK0	27	1.44457
QKKLEKERQEQLQKEQEKAFFAQFQL[AK0]EETGEFLPIQPAQHIQTDTSGSASYSQVAHIPK	AK0	28	1.39398
QKKLEKERQEQLQKEQEKAFFAQFQLDEETGE[AK0]LPIQPAQHIQTDTSGSASYSQVAHIPK	AK0	34	1.5692
QKKLEKERQEQLQKEQEKAFFAQF[9MN]LDEETGEFLPIQPAQHIQTDTSGSASYSQVAHIPK	9MN	26	1.68128
QKKLEKERQEQLQKEQEKAFFAQFQ[9MN]DEETGEFLPIQPAQHIQTDTSGSASYSQVAHIPK	9MN	27	1.83531
QKKLEKERQEQLQKEQEKAFFAQFQL[9MN]EETGEFLPIQPAQHIQTDTSGSASYSQVAHIPK	9MN	28	1.62898
QKKLEKERQEQLQKEQEKAFFAQFQLDEETGE[9MN]LPIQPAQHIQTDTSGSASYSQVAHIPK	9MN	34	1.73938
QKKLEKERQEQLQKEQEKAFFAQF[9ZD]LDEETGEFLPIQPAQHIQTDTSGSASYSQVAHIPK	9ZD	26	1.61517
QKKLEKERQEQLQKEQEKAFFAQFQ[9ZD]DEETGEFLPIQPAQHIQTDTSGSASYSQVAHIPK	9ZD	27	1.88777
QKKLEKERQEQLQKEQEKAFFAQFQL[9ZD]EETGEFLPIQPAQHIQTDTSGSASYSQVAHIPK	9ZD	28	1.54463
QKKLEKERQEQLQKEQEKAFFAQFQLDEETGE[9ZD]LPIQPAQHIQTDTSGSASYSQVAHIPK	9ZD	34	1.75722
QKKLEKERQEQLQKEQEKAFFAQF[FKL]LDEETGEFLPIQPAQHIQTDTSGSASYSQVAHIPK	FKL	26	1.58227
QKKLEKERQEQLQKEQEKAFFAQFQ[FKL]DEETGEFLPIQPAQHIQTDTSGSASYSQVAHIPK	FKL	27	1.61341
QKKLEKERQEQLQKEQEKAFFAQFQL[FKL]EETGEFLPIQPAQHIQTDTSGSASYSQVAHIPK	FKL	28	1.55552
QKKLEKERQEQLQKEQEKAFFAQFQLDEETGE[FKL]LPIQPAQHIQTDTSGSASYSQVAHIPK	FKL	34	1.69619
QKKLEKERQEQLQKEQEKAFFAQF[HIJ]LDEETGEFLPIQPAQHIQTDTSGSASYSQVAHIPK	HIJ	26	1.60517
QKKLEKERQEQLQKEQEKAFFAQFQ[HIJ]DEETGEFLPIQPAQHIQTDTSGSASYSQVAHIPK	HIJ	27	1.87657
QKKLEKERQEQLQKEQEKAFFAQFQL[HIJ]EETGEFLPIQPAQHIQTDTSGSASYSQVAHIPK	HIJ	28	1.53509
QKKLEKERQEQLQKEQEKAFFAQFQLDEETGE[HIJ]LPIQPAQHIQTDTSGSASYSQVAHIPK	HIJ	34	1.75353
QKKLEKERQEQLQKEQEKAFFAQF[PVQ]LDEETGEFLPIQPAQHIQTDTSGSASYSQVAHIPK	PVQ	26	1.66763
QKKLEKERQEQLQKEQEKAFFAQFQ[PVQ]DEETGEFLPIQPAQHIQTDTSGSASYSQVAHIPK	PVQ	27	1.82061
QKKLEKERQEQLQKEQEKAFFAQFQL[PVQ]EETGEFLPIQPAQHIQTDTSGSASYSQVAHIPK	PVQ	28	1.61995
QKKLEKERQEQLQKEQEKAFFAQFQLDEETGE[PVQ]LPIQPAQHIQTDTSGSASYSQVAHIPK	PVQ	34	1.73434
QKKLEKERQEQLQKEQEKAFFAQF[2MW]LDEETGEFLPIQPAQHIQTDTSGSASYSQVAHIPK	2MW	26	1.73894
QKKLEKERQEQLQKEQEKAFFAQFQ[2MW]DEETGEFLPIQPAQHIQTDTSGSASYSQVAHIPK	2MW	27	1.89291
QKKLEKERQEQLQKEQEKAFFAQFQL[2MW]EETGEFLPIQPAQHIQTDTSGSASYSQVAHIPK	2MW	28	1.66378
QKKLEKERQEQLQKEQEKAFFAQFQLDEETGE[2MW]LPIQPAQHIQTDTSGSASYSQVAHIPK	2MW	34	1.7588
QKKLEKERQEQLQKEQEKAFFAQF[6N4]LDEETGEFLPIQPAQHIQTDTSGSASYSQVAHIPK	6N4	26	1.57407
QKKLEKERQEQLQKEQEKAFFAQFQ[6N4]DEETGEFLPIQPAQHIQTDTSGSASYSQVAHIPK	6N4	27	1.6066
QKKLEKERQEQLQKEQEKAFFAQFQL[6N4]EETGEFLPIQPAQHIQTDTSGSASYSQVAHIPK	6N4	28	1.54871
QKKLEKERQEQLQKEQEKAFFAQFQLDEETGE[6N4]LPIQPAQHIQTDTSGSASYSQVAHIPK	6N4	34	1.69077
QKKLEKERQEQLQKEQEKAFFAQF[LWA]LDEETGEFLPIQPAQHIQTDTSGSASYSQVAHIPK	LWA	26	1.54478
QKKLEKERQEQLQKEQEKAFFAQFQ[LWA]DEETGEFLPIQPAQHIQTDTSGSASYSQVAHIPK	LWA	27	1.58227
QKKLEKERQEQLQKEQEKAFFAQFQL[LWA]EETGEFLPIQPAQHIQTDTSGSASYSQVAHIPK	LWA	28	1.52697
QKKLEKERQEQLQKEQEKAFFAQFQLDEETGE[LWA]LPIQPAQHIQTDTSGSASYSQVAHIPK	LWA	34	1.67407
QKKLEKERQEQLQKEQEKAFFAQF[2B1]LDEETGEFLPIQPAQHIQTDTSGSASYSQVAHIPK	2B1	26	1.43202
QKKLEKERQEQLQKEQEKAFFAQFQ[2B1]DEETGEFLPIQPAQHIQTDTSGSASYSQVAHIPK	2B1	27	1.49368
QKKLEKERQEQLQKEQEKAFFAQFQL[2B1]EETGEFLPIQPAQHIQTDTSGSASYSQVAHIPK	2B1	28	1.44709
QKKLEKERQEQLQKEQEKAFFAQFQLDEETGE[2B1]LPIQPAQHIQTDTSGSASYSQVAHIPK	2B1	34	1.61668
QKKLEKERQEQLQKEQEKAFFAQF[L3J]LDEETGEFLPIQPAQHIQTDTSGSASYSQVAHIPK	L3J	26	1.3288
QKKLEKERQEQLQKEQEKAFFAQFQ[L3J]DEETGEFLPIQPAQHIQTDTSGSASYSQVAHIPK	L3J	27	1.40907
QKKLEKERQEQLQKEQEKAFFAQFQL[L3J]EETGEFLPIQPAQHIQTDTSGSASYSQVAHIPK	L3J	28	1.35247
QKKLEKERQEQLQKEQEKAFFAQFQLDEETGE[L3J]LPIQPAQHIQTDTSGSASYSQVAHIPK	L3J	34	1.52331
QKKLEKERQEQLQKEQEKAFFAQF[JHN]LDEETGEFLPIQPAQHIQTDTSGSASYSQVAHIPK	JHN	26	1.3344
QKKLEKERQEQLQKEQEKAFFAQFQ[JHN]DEETGEFLPIQPAQHIQTDTSGSASYSQVAHIPK	JHN	27	1.41291
QKKLEKERQEQLQKEQEKAFFAQFQL[JHN]EETGEFLPIQPAQHIQTDTSGSASYSQVAHIPK	JHN	28	1.35695
QKKLEKERQEQLQKEQEKAFFAQFQLDEETGE[JHN]LPIQPAQHIQTDTSGSASYSQVAHIPK	JHN	34	1.52827
QKKLEKERQEQLQKEQEKAFFAQF[PEN]LDEETGEFLPIQPAQHIQTDTSGSASYSQVAHIPK	PEN	26	1.29202
QKKLEKERQEQLQKEQEKAFFAQFQ[PEN]DEETGEFLPIQPAQHIQTDTSGSASYSQVAHIPK	PEN	27	1.37723
QKKLEKERQEQLQKEQEKAFFAQFQL[PEN]EETGEFLPIQPAQHIQTDTSGSASYSQVAHIPK	PEN	28	1.32305
QKKLEKERQEQLQKEQEKAFFAQFQLDEETGE[PEN]LPIQPAQHIQTDTSGSASYSQVAHIPK	PEN	34	1.4908
QKKLEKERQEQLQKEQEKAFFAQF[8E3]LDEETGEFLPIQPAQHIQTDTSGSASYSQVAHIPK	8000	26	1.70734
QKKLEKERQEQLQKEQEKAFFAQFQ[8E3]DEETGEFLPIQPAQHIQTDTSGSASYSQVAHIPK	8000	27	1.86166
QKKLEKERQEQLQKEQEKAFFAQFQL[8E3]EETGEFLPIQPAQHIQTDTSGSASYSQVAHIPK	8000	28	1.64517
QKKLEKERQEQLQKEQEKAFFAQFQLDEETGE[8E3]LPIQPAQHIQTDTSGSASYSQVAHIPK	8000	34	1.74841
QKKLEKERQEQLQKEQEKAFFAQF[76Y]LDEETGEFLPIQPAQHIQTDTSGSASYSQVAHIPK	76Y	26	1.69821
QKKLEKERQEQLQKEQEKAFFAQFQ[76Y]DEETGEFLPIQPAQHIQTDTSGSASYSQVAHIPK	76Y	27	1.8529
QKKLEKERQEQLQKEQEKAFFAQFQL[76Y]EETGEFLPIQPAQHIQTDTSGSASYSQVAHIPK	76Y	28	1.63979
QKKLEKERQEQLQKEQEKAFFAQFQLDEETGE[76Y]LPIQPAQHIQTDTSGSASYSQVAHIPK	76Y	34	1.74541
QKKLEKERQEQLQKEQEKAFFAQF[G8I]LDEETGEFLPIQPAQHIQTDTSGSASYSQVAHIPK	G8I	26	1.88948
QKKLEKERQEQLQKEQEKAFFAQFQ[G8I]DEETGEFLPIQPAQHIQTDTSGSASYSQVAHIPK	G8I	27	2.11248
QKKLEKERQEQLQKEQEKAFFAQFQL[G8I]EETGEFLPIQPAQHIQTDTSGSASYSQVAHIPK	G8I	28	1.71256
QKKLEKERQEQLQKEQEKAFFAQFQLDEETGE[G8I]LPIQPAQHIQTDTSGSASYSQVAHIPK	G8I	34	1.90906
QKKLEKERQEQLQKEQEKAFFAQF[DK3]LDEETGEFLPIQPAQHIQTDTSGSASYSQVAHIPK	DK3	26	1.57778
QKKLEKERQEQLQKEQEKAFFAQFQ[DK3]DEETGEFLPIQPAQHIQTDTSGSASYSQVAHIPK	DK3	27	1.84763
QKKLEKERQEQLQKEQEKAFFAQFQL[DK3]EETGEFLPIQPAQHIQTDTSGSASYSQVAHIPK	DK3	28	1.50931
QKKLEKERQEQLQKEQEKAFFAQFQLDEETGE[DK3]LPIQPAQHIQTDTSGSASYSQVAHIPK	DK3	34	1.74378
QKKLEKERQEQLQKEQEKAFFAQF[R0T]LDEETGEFLPIQPAQHIQTDTSGSASYSQVAHIPK	R0T	26	1.56454
QKKLEKERQEQLQKEQEKAFFAQFQ[R0T]DEETGEFLPIQPAQHIQTDTSGSASYSQVAHIPK	R0T	27	1.83282
QKKLEKERQEQLQKEQEKAFFAQFQL[R0T]EETGEFLPIQPAQHIQTDTSGSASYSQVAHIPK	R0T	28	1.4965
QKKLEKERQEQLQKEQEKAFFAQFQLDEETGE[R0T]LPIQPAQHIQTDTSGSASYSQVAHIPK	R0T	34	1.73853
QKKLEKERQEQLQKEQEKAFFAQF[JTR]LDEETGEFLPIQPAQHIQTDTSGSASYSQVAHIPK	JTR	26	1.53549
QKKLEKERQEQLQKEQEKAFFAQFQ[JTR]DEETGEFLPIQPAQHIQTDTSGSASYSQVAHIPK	JTR	27	1.57749
QKKLEKERQEQLQKEQEKAFFAQFQL[JTR]EETGEFLPIQPAQHIQTDTSGSASYSQVAHIPK	JTR	28	1.52432
QKKLEKERQEQLQKEQEKAFFAQFQLDEETGE[JTR]LPIQPAQHIQTDTSGSASYSQVAHIPK	JTR	34	1.66998
QKKLEKERQEQLQKEQEKAFFAQF[Q00]LDEETGEFLPIQPAQHIQTDTSGSASYSQVAHIPK	Q00	26	1.34051
QKKLEKERQEQLQKEQEKAFFAQFQ[Q00]DEETGEFLPIQPAQHIQTDTSGSASYSQVAHIPK	Q00	27	1.41707
QKKLEKERQEQLQKEQEKAFFAQFQL[Q00]EETGEFLPIQPAQHIQTDTSGSASYSQVAHIPK	Q00	28	1.36181
QKKLEKERQEQLQKEQEKAFFAQFQLDEETGE[Q00]LPIQPAQHIQTDTSGSASYSQVAHIPK	Q00	34	1.53365
QKKLEKERQEQLQKEQEKAFFAQF[F39]LDEETGEFLPIQPAQHIQTDTSGSASYSQVAHIPK	F39	26	1.41856
QKKLEKERQEQLQKEQEKAFFAQFQ[F39]DEETGEFLPIQPAQHIQTDTSGSASYSQVAHIPK	F39	27	1.48076
QKKLEKERQEQLQKEQEKAFFAQFQL[F39]EETGEFLPIQPAQHIQTDTSGSASYSQVAHIPK	F39	28	1.43429
QKKLEKERQEQLQKEQEKAFFAQFQLDEETGE[F39]LPIQPAQHIQTDTSGSASYSQVAHIPK	F39	34	1.60812
QKKLEKERQEQLQKEQEKAFFAQF[DZ5]LDEETGEFLPIQPAQHIQTDTSGSASYSQVAHIPK	DZ5	26	1.55225
QKKLEKERQEQLQKEQEKAFFAQFQ[DZ5]DEETGEFLPIQPAQHIQTDTSGSASYSQVAHIPK	DZ5	27	1.58847
QKKLEKERQEQLQKEQEKAFFAQFQL[DZ5]EETGEFLPIQPAQHIQTDTSGSASYSQVAHIPK	DZ5	28	1.53226
QKKLEKERQEQLQKEQEKAFFAQFQLDEETGE[DZ5]LPIQPAQHIQTDTSGSASYSQVAHIPK	DZ5	34	1.67809
QKKLEKERQEQLQKEQEKAFFAQF[Y1S]LDEETGEFLPIQPAQHIQTDTSGSASYSQVAHIPK	Y1S	26	1.57278
QKKLEKERQEQLQKEQEKAFFAQFQ[Y1S]DEETGEFLPIQPAQHIQTDTSGSASYSQVAHIPK	Y1S	27	1.60553
QKKLEKERQEQLQKEQEKAFFAQFQL[Y1S]EETGEFLPIQPAQHIQTDTSGSASYSQVAHIPK	Y1S	28	1.54764
QKKLEKERQEQLQKEQEKAFFAQFQLDEETGE[Y1S]LPIQPAQHIQTDTSGSASYSQVAHIPK	Y1S	34	1.68992
QKKLEKERQEQLQKEQEKAFFAQF[KTY]LDEETGEFLPIQPAQHIQTDTSGSASYSQVAHIPK	KTY	26	1.70541
QKKLEKERQEQLQKEQEKAFFAQFQ[KTY]DEETGEFLPIQPAQHIQTDTSGSASYSQVAHIPK	KTY	27	1.85981
QKKLEKERQEQLQKEQEKAFFAQFQL[KTY]EETGEFLPIQPAQHIQTDTSGSASYSQVAHIPK	KTY	28	1.64403
QKKLEKERQEQLQKEQEKAFFAQFQLDEETGE[KTY]LPIQPAQHIQTDTSGSASYSQVAHIPK	KTY	34	1.74778
QKKLEKERQEQLQKEQEKAFFAQF[SUA]LDEETGEFLPIQPAQHIQTDTSGSASYSQVAHIPK	SUA	26	1.55087
QKKLEKERQEQLQKEQEKAFFAQFQ[SUA]DEETGEFLPIQPAQHIQTDTSGSASYSQVAHIPK	SUA	27	1.58733
QKKLEKERQEQLQKEQEKAFFAQFQL[SUA]EETGEFLPIQPAQHIQTDTSGSASYSQVAHIPK	SUA	28	1.53128
QKKLEKERQEQLQKEQEKAFFAQFQLDEETGE[SUA]LPIQPAQHIQTDTSGSASYSQVAHIPK	SUA	34	1.67735
QKKLEKERQEQLQKEQEKAFFAQF[QFS]LDEETGEFLPIQPAQHIQTDTSGSASYSQVAHIPK	QFS	26	1.49877
QKKLEKERQEQLQKEQEKAFFAQFQ[QFS]DEETGEFLPIQPAQHIQTDTSGSASYSQVAHIPK	QFS	27	1.54673
QKKLEKERQEQLQKEQEKAFFAQFQL[QFS]EETGEFLPIQPAQHIQTDTSGSASYSQVAHIPK	QFS	28	1.49508
QKKLEKERQEQLQKEQEKAFFAQFQLDEETGE[QFS]LPIQPAQHIQTDTSGSASYSQVAHIPK	QFS	34	1.65103
QKKLEKERQEQLQKEQEKAFFAQF[0E8]LDEETGEFLPIQPAQHIQTDTSGSASYSQVAHIPK	0	26	1.49522
QKKLEKERQEQLQKEQEKAFFAQFQ[0E8]DEETGEFLPIQPAQHIQTDTSGSASYSQVAHIPK	0	27	1.54445
QKKLEKERQEQLQKEQEKAFFAQFQL[0E8]EETGEFLPIQPAQHIQTDTSGSASYSQVAHIPK	0	28	1.49233
QKKLEKERQEQLQKEQEKAFFAQFQLDEETGE[0E8]LPIQPAQHIQTDTSGSASYSQVAHIPK	0	34	1.64955
QKKLEKERQEQLQKEQEKAFFAQF[D89]LDEETGEFLPIQPAQHIQTDTSGSASYSQVAHIPK	D89	26	1.58002
QKKLEKERQEQLQKEQEKAFFAQFQ[D89]DEETGEFLPIQPAQHIQTDTSGSASYSQVAHIPK	D89	27	1.61154
QKKLEKERQEQLQKEQEKAFFAQFQL[D89]EETGEFLPIQPAQHIQTDTSGSASYSQVAHIPK	D89	28	1.55365
QKKLEKERQEQLQKEQEKAFFAQFQLDEETGE[D89]LPIQPAQHIQTDTSGSASYSQVAHIPK	D89	34	1.6947
QKKLEKERQEQLQKEQEKAFFAQF[XV1]LDEETGEFLPIQPAQHIQTDTSGSASYSQVAHIPK	XV1	26	1.5966
QKKLEKERQEQLQKEQEKAFFAQFQ[XV1]DEETGEFLPIQPAQHIQTDTSGSASYSQVAHIPK	XV1	27	1.86735
QKKLEKERQEQLQKEQEKAFFAQFQL[XV1]EETGEFLPIQPAQHIQTDTSGSASYSQVAHIPK	XV1	28	1.52692
QKKLEKERQEQLQKEQEKAFFAQFQLDEETGE[XV1]LPIQPAQHIQTDTSGSASYSQVAHIPK	XV1	34	1.75036
QKKLEKERQEQLQKEQEKAFFAQF[ZJO]LDEETGEFLPIQPAQHIQTDTSGSASYSQVAHIPK	ZJO	26	1.6018
QKKLEKERQEQLQKEQEKAFFAQFQ[ZJO]DEETGEFLPIQPAQHIQTDTSGSASYSQVAHIPK	ZJO	27	1.62961
QKKLEKERQEQLQKEQEKAFFAQFQL[ZJO]EETGEFLPIQPAQHIQTDTSGSASYSQVAHIPK	ZJO	28	1.57172
QKKLEKERQEQLQKEQEKAFFAQFQLDEETGE[ZJO]LPIQPAQHIQTDTSGSASYSQVAHIPK	ZJO	34	1.70909
QKKLEKERQEQLQKEQEKAFFAQF[MEO]LDEETGEFLPIQPAQHIQTDTSGSASYSQVAHIPK	MEO	26	1.23104
QKKLEKERQEQLQKEQEKAFFAQFQ[MEO]DEETGEFLPIQPAQHIQTDTSGSASYSQVAHIPK	MEO	27	1.33069
QKKLEKERQEQLQKEQEKAFFAQFQL[MEO]EETGEFLPIQPAQHIQTDTSGSASYSQVAHIPK	MEO	28	1.28094
QKKLEKERQEQLQKEQEKAFFAQFQLDEETGE[MEO]LPIQPAQHIQTDTSGSASYSQVAHIPK	MEO	34	1.44426
QKKLEKERQEQLQKEQEKAFFAQF[GR5]LDEETGEFLPIQPAQHIQTDTSGSASYSQVAHIPK	GR5	26	1.44341
QKKLEKERQEQLQKEQEKAFFAQFQ[GR5]DEETGEFLPIQPAQHIQTDTSGSASYSQVAHIPK	GR5	27	1.50401
QKKLEKERQEQLQKEQEKAFFAQFQL[GR5]EETGEFLPIQPAQHIQTDTSGSASYSQVAHIPK	GR5	28	1.45516
QKKLEKERQEQLQKEQEKAFFAQFQLDEETGE[GR5]LPIQPAQHIQTDTSGSASYSQVAHIPK	GR5	34	1.62319
QKKLEKERQEQLQKEQEKAFFAQF[5G2]LDEETGEFLPIQPAQHIQTDTSGSASYSQVAHIPK	5G2	26	1.59876
QKKLEKERQEQLQKEQEKAFFAQFQ[5G2]DEETGEFLPIQPAQHIQTDTSGSASYSQVAHIPK	5G2	27	1.86966
QKKLEKERQEQLQKEQEKAFFAQFQL[5G2]EETGEFLPIQPAQHIQTDTSGSASYSQVAHIPK	5G2	28	1.52897
QKKLEKERQEQLQKEQEKAFFAQFQLDEETGE[5G2]LPIQPAQHIQTDTSGSASYSQVAHIPK	5G2	34	1.75116
QKKLEKERQEQLQKEQEKAFFAQF[RW2]LDEETGEFLPIQPAQHIQTDTSGSASYSQVAHIPK	RW2	26	1.46841
QKKLEKERQEQLQKEQEKAFFAQFQ[RW2]DEETGEFLPIQPAQHIQTDTSGSASYSQVAHIPK	RW2	27	1.52573
QKKLEKERQEQLQKEQEKAFFAQFQL[RW2]EETGEFLPIQPAQHIQTDTSGSASYSQVAHIPK	RW2	28	1.47212
QKKLEKERQEQLQKEQEKAFFAQFQLDEETGE[RW2]LPIQPAQHIQTDTSGSASYSQVAHIPK	RW2	34	1.63734
QKKLEKERQEQLQKEQEKAFFAQF[8K7]LDEETGEFLPIQPAQHIQTDTSGSASYSQVAHIPK	8K7	26	1.19624
QKKLEKERQEQLQKEQEKAFFAQFQ[8K7]DEETGEFLPIQPAQHIQTDTSGSASYSQVAHIPK	8K7	27	1.29952
QKKLEKERQEQLQKEQEKAFFAQFQL[8K7]EETGEFLPIQPAQHIQTDTSGSASYSQVAHIPK	8K7	28	1.25775
QKKLEKERQEQLQKEQEKAFFAQFQLDEETGE[8K7]LPIQPAQHIQTDTSGSASYSQVAHIPK	8K7	34	1.41863
QKKLEKERQEQLQKEQEKAFFAQF[YFK]LDEETGEFLPIQPAQHIQTDTSGSASYSQVAHIPK	YFK	26	1.40361
QKKLEKERQEQLQKEQEKAFFAQFQ[YFK]DEETGEFLPIQPAQHIQTDTSGSASYSQVAHIPK	YFK	27	1.4664
QKKLEKERQEQLQKEQEKAFFAQFQL[YFK]EETGEFLPIQPAQHIQTDTSGSASYSQVAHIPK	YFK	28	1.41933
QKKLEKERQEQLQKEQEKAFFAQFQLDEETGE[YFK]LPIQPAQHIQTDTSGSASYSQVAHIPK	YFK	34	1.59533
QKKLEKERQEQLQKEQEKAFFAQF[XSZ]LDEETGEFLPIQPAQHIQTDTSGSASYSQVAHIPK	XSZ	26	1.16463
QKKLEKERQEQLQKEQEKAFFAQFQ[XSZ]DEETGEFLPIQPAQHIQTDTSGSASYSQVAHIPK	XSZ	27	1.27096
QKKLEKERQEQLQKEQEKAFFAQFQL[XSZ]EETGEFLPIQPAQHIQTDTSGSASYSQVAHIPK	XSZ	28	1.23667
QKKLEKERQEQLQKEQEKAFFAQFQLDEETGE[XSZ]LPIQPAQHIQTDTSGSASYSQVAHIPK	XSZ	34	1.39533
QKKLEKERQEQLQKEQEKAFFAQF[G21]LDEETGEFLPIQPAQHIQTDTSGSASYSQVAHIPK	G21	26	1.27113
QKKLEKERQEQLQKEQEKAFFAQFQ[G21]DEETGEFLPIQPAQHIQTDTSGSASYSQVAHIPK	G21	27	1.36023
QKKLEKERQEQLQKEQEKAFFAQFQL[G21]EETGEFLPIQPAQHIQTDTSGSASYSQVAHIPK	G21	28	1.30767
QKKLEKERQEQLQKEQEKAFFAQFQLDEETGE[G21]LPIQPAQHIQTDTSGSASYSQVAHIPK	G21	34	1.4738
QKKLEKERQEQLQKEQEKAFFAQF[LS7]LDEETGEFLPIQPAQHIQTDTSGSASYSQVAHIPK	LS7	26	1.53068
QKKLEKERQEQLQKEQEKAFFAQFQ[LS7]DEETGEFLPIQPAQHIQTDTSGSASYSQVAHIPK	LS7	27	1.57055
QKKLEKERQEQLQKEQEKAFFAQFQL[LS7]EETGEFLPIQPAQHIQTDTSGSASYSQVAHIPK	LS7	28	1.51699
QKKLEKERQEQLQKEQEKAFFAQFQLDEETGE[LS7]LPIQPAQHIQTDTSGSASYSQVAHIPK	LS7	34	1.66648
QKKLEKERQEQLQKEQEKAFFAQF[P7Y]LDEETGEFLPIQPAQHIQTDTSGSASYSQVAHIPK	P7Y	26	1.35926
QKKLEKERQEQLQKEQEKAFFAQFQ[P7Y]DEETGEFLPIQPAQHIQTDTSGSASYSQVAHIPK	P7Y	27	1.42991
QKKLEKERQEQLQKEQEKAFFAQFQL[P7Y]EETGEFLPIQPAQHIQTDTSGSASYSQVAHIPK	P7Y	28	1.37684
QKKLEKERQEQLQKEQEKAFFAQFQLDEETGE[P7Y]LPIQPAQHIQTDTSGSASYSQVAHIPK	P7Y	34	1.55025
QKKLEKERQEQLQKEQEKAFFAQF[F9Y]LDEETGEFLPIQPAQHIQTDTSGSASYSQVAHIPK	F9Y	26	1.63542
QKKLEKERQEQLQKEQEKAFFAQFQ[F9Y]DEETGEFLPIQPAQHIQTDTSGSASYSQVAHIPK	F9Y	27	1.78592
QKKLEKERQEQLQKEQEKAFFAQFQL[F9Y]EETGEFLPIQPAQHIQTDTSGSASYSQVAHIPK	F9Y	28	1.59864
QKKLEKERQEQLQKEQEKAFFAQFQLDEETGE[F9Y]LPIQPAQHIQTDTSGSASYSQVAHIPK	F9Y	34	1.72245
QKKLEKERQEQLQKEQEKAFFAQF[JAO]LDEETGEFLPIQPAQHIQTDTSGSASYSQVAHIPK	JAO	26	1.71049
QKKLEKERQEQLQKEQEKAFFAQFQ[JAO]DEETGEFLPIQPAQHIQTDTSGSASYSQVAHIPK	JAO	27	1.72389
QKKLEKERQEQLQKEQEKAFFAQFQL[JAO]EETGEFLPIQPAQHIQTDTSGSASYSQVAHIPK	JAO	28	1.64703
QKKLEKERQEQLQKEQEKAFFAQFQLDEETGE[JAO]LPIQPAQHIQTDTSGSASYSQVAHIPK	JAO	34	1.74945
QKKLEKERQEQLQKEQEKAFFAQF[FCY]LDEETGEFLPIQPAQHIQTDTSGSASYSQVAHIPK	FCY	26	1.42008
QKKLEKERQEQLQKEQEKAFFAQFQ[FCY]DEETGEFLPIQPAQHIQTDTSGSASYSQVAHIPK	FCY	27	1.48221
QKKLEKERQEQLQKEQEKAFFAQFQL[FCY]EETGEFLPIQPAQHIQTDTSGSASYSQVAHIPK	FCY	28	1.4358
QKKLEKERQEQLQKEQEKAFFAQFQLDEETGE[FCY]LPIQPAQHIQTDTSGSASYSQVAHIPK	FCY	34	1.60942
QKKLEKERQEQLQKEQEKAFFAQF[W3D]LDEETGEFLPIQPAQHIQTDTSGSASYSQVAHIPK	W3D	26	1.65041
QKKLEKERQEQLQKEQEKAFFAQFQ[W3D]DEETGEFLPIQPAQHIQTDTSGSASYSQVAHIPK	W3D	27	1.92538
QKKLEKERQEQLQKEQEKAFFAQFQL[W3D]EETGEFLPIQPAQHIQTDTSGSASYSQVAHIPK	W3D	28	1.56982
QKKLEKERQEQLQKEQEKAFFAQFQLDEETGE[W3D]LPIQPAQHIQTDTSGSASYSQVAHIPK	W3D	34	1.77022
QKKLEKERQEQLQKEQEKAFFAQF[JX7]LDEETGEFLPIQPAQHIQTDTSGSASYSQVAHIPK	JX7	26	1.51917
QKKLEKERQEQLQKEQEKAFFAQFQ[JX7]DEETGEFLPIQPAQHIQTDTSGSASYSQVAHIPK	JX7	27	1.561
QKKLEKERQEQLQKEQEKAFFAQFQL[JX7]EETGEFLPIQPAQHIQTDTSGSASYSQVAHIPK	JX7	28	1.50885
QKKLEKERQEQLQKEQEKAFFAQFQLDEETGE[JX7]LPIQPAQHIQTDTSGSASYSQVAHIPK	JX7	34	1.66028
QKKLEKERQEQLQKEQEKAFFAQF[763]LDEETGEFLPIQPAQHIQTDTSGSASYSQVAHIPK	763	26	1.36776
QKKLEKERQEQLQKEQEKAFFAQFQ[763]DEETGEFLPIQPAQHIQTDTSGSASYSQVAHIPK	763	27	1.43573
QKKLEKERQEQLQKEQEKAFFAQFQL[763]EETGEFLPIQPAQHIQTDTSGSASYSQVAHIPK	763	28	1.38364
QKKLEKERQEQLQKEQEKAFFAQFQLDEETGE[763]LPIQPAQHIQTDTSGSASYSQVAHIPK	763	34	1.55777
QKKLEKERQEQLQKEQEKAFFAQF[U2P]LDEETGEFLPIQPAQHIQTDTSGSASYSQVAHIPK	U2P	26	1.54719
QKKLEKERQEQLQKEQEKAFFAQFQ[U2P]DEETGEFLPIQPAQHIQTDTSGSASYSQVAHIPK	U2P	27	1.58427
[truncated: 37,994 more rows]

## Sheet: Figure S1
Figure S1
Residue	CamSol	XLOGP3	KOWWIN	ALOGPS	Fit	Fit without KOWWIN
A	-0.39	-2.96	-2.99	-3.05	0.930782	1.07174
C	2.25	-2.49	-3.05	-2.57	0.320275	0.0735306
D	3.81	-3.89	-4.32	-3.52	2.71053	2.60087
E	2.91	-3.69	-3.83	-3.54	2.28369	2.38458
F	-2.27	-1.52	-1.28	-1.35	-2.26968	-2.19984
G	0.0693179	-3.21	-3.41	-3.34	1.55925	1.63494
H	0.64	-3.56	-3.22	-2.67	1.22497	1.42309
I	-1.82	-1.72	-1.59	-1.73	-1.68236	-1.61168
K	2.77	-3.05	-2.99	-3.76	1.47521	1.83751
L	-1.4676	-1.52	-1.59	-1.82	-1.75784	-1.76288
M	-0.96	-1.87	-2.41	-1.85	-0.989913	-1.32396
N	1.91	-3.41	-4.99	-3.36	2.68897	1.88841
P	-0.426364	-2.5	-2.15	-2.71	-0.135572	0.21543
Q	1.65395	-3.15	-4.49	-3.32	2.17412	1.54589
R	3.5	-4.2	-4	-3.49	2.70363	2.93704
S	1.24	-3.07	-3.46	-3.42	1.54897	1.54491
T	0.958058	-2.94	-3.04	-3.01	0.920901	1.01106
V	-1.3	-2.26	-2	-2.29	-0.678252	-0.456889
W	-2.13	-1.06	-1.22	-1.1	-2.7913	-2.97247
Y	-1.47	-2.26	-1.76	-2.39	-0.759011	-0.363921

## Sheet: Figure S2
Figure S2a
Residue	Alpha Tabulated	Alpha Predicted	Beta Tabulated	Beta Predicted
A	4.36945	4.36039	4.2485	4.32835
C	3.89182	4.00902	4.43082	4.42201
D	4.17439	4.3983	4.21951	4.27213
E	4.57471	4.3983	4.29046	4.32439
F	4.34381	4.36039	4.58497	4.54354
H	4.38203	4.30834	4.38203	4.36858
I	4.5326	4.36039	4.60517	4.46518
K	4.47734	4.28058	4.29046	4.40188
L	4.41643	4.36039	4.42843	4.46518
M	4.40672	4.36039	4.40672	4.52652
N	4.11087	4.45873	4.09434	4.2392
Q	4.42365	4.45873	4.47278	4.29145
R	4.55388	4.32975	4.36945	4.2632
S	4.20469	4.22015	4.20469	4.27804
T	4.00915	4.22015	4.3108	4.31035
V	4.31749	4.36039	4.65396	4.41292
W	4.15888	4.17381	4.45435	4.54987
Y	4.29046	4.22015	4.48864	4.47329

## Sheet: Figure S3
Figure S3
Residue	First Run	Second Run	First Run Negative Error	First Run Positive Error	Second Run Negative Error	Second Run Positive Error
WT	1.626	1.058	0.169	0.014	0.048	0.032
Nle	1.618	0.923	0.017	0.011	0.023	0.022
Nac	1.287	0.527	0.166	0.113	0.012	0.103
Aib	1.783	1.487	0.028	0.027	0.171	0.119
Cit	1.901	1.251	0.092	0.225	0.217	0.234
Cha, Cha	0	0
Cha, Nle	0	0
Aib, Cha	1.604	1.21	0.085	0.074	0.134	0.104
Nac, Nle	2.52	1.409	0.311	0.046	0.109	0.091

## Sheet: Figure S4
Figure S4
Residue	First Run	Second Run
WT	0.58027	1.38227
Cha	0	0
Nle	0.0860011	0.162447
Nac	2	2
Aib	0.0947542	0.0663279
Cit	2	2
Cha, Cit	0.841565	0.822219
Aib, Cit	2	2
Cha, Nac	0	0
Nie, Cit	0.15002	0.123403
